# Supplementary material for: De Novo Genome Assembly and Phylogenetic Analysis of Cirsium nipponicum
Source: Genes (Basel). 2024 Sep 27;15(10):1269. doi: 10.3390/genes15101269 (PMC11507141; doi:10.3390/genes15101269)
Supplement: Supplementary file 1 [file genes-15-01269-s001.zip › supplementary table_0919.xlsx]

## Sheet: Table S1
Table S1. The statistics of repeat sequences
			Number of elements	Length occupied	Percentage of sequence
Retroelements:			426752	356131288 bp	0.3832
	SINEs		389	91422 bp	0.0001
	Penelope		327	79696 bp	0.0001
	LINEs:		21774	11108197 bp	0.012
		CRE/SLACS	0	0 bp	0
		L2/CR1/Rex	0	0 bp	0
		R1/LOA/Jockey	1159	361300 bp	0.0004
		R2/R4/NeSL	0	0 bp	0
		RTE/Bov-B	3902	2075795 bp	0.0022
		L1/CIN4	16713	8671102 bp	0.0093
	LTR elements:		404589	344931669 bp	0.3711
		BEL/Pao	789	894026 bp	0.001
		Ty1/Copia	188078	208375988 bp	0.2242
		Gypsy/DIRS1	104192	89168911 bp	0.0959
		Retroviral	306	419658 bp	0.0005
DNA transposons:			47576	17602348 bp	0.0189
	hobo-Activator		11523	3522436 bp	0.0038
	Tc1-IS630-Pogo		389	77543 bp	0.0001
	En-Spm		0	0 bp	0
	MULE-MuDR		14787	7986160 bp	0.0086
	PiggyBac		0	0 bp	0
	Tourist/Harbinger		6067	2437275 bp	0.0026
	Other (Mirage,P-element, Transib)		0	0 bp	0
Rolling-circles			14523	4835879 bp	0.0052
Unclassified			1226725	263871337 bp	0.2839
Total interspersed repeats				637684669 bp	0.6861
Small RNA			2266	863508 bp	0.0009
Satellites			29814	4874468 bp	0.0052
Simple repeats			229084	9882930 bp	0.0106
Low complexity			23019	1201155 bp	0.0013
Total repeats				659336149 bp	0.7094

## Sheet: Table S2
Table S2. Functional annotation of protein-coding genes using EnTAP
Query Sequence	Subject Sequence	Percent Identical	Alignment Length	Mismatches	Gap Openings	Query Start	Query End	Subject Start	Subject End	E Value	Coverage	Description	Species	Taxonomic Lineage	Origin Database	Contaminant	Informative	UniProt Database Cross Reference	UniProt Additional Information	UniProt KEGG Terms	UniProt GO Biological	UniProt GO Cellular	UniProt GO Molecular	EggNOG Seed Ortholog	EggNOG Seed E-Value	EggNOG Seed Score	EggNOG Tax Scope Max	EggNOG Member OGs	EggNOG Description	EggNOG BIGG Reaction	EggNOG KEGG KO	EggNOG KEGG Pathway	EggNOG KEGG Module	EggNOG KEGG Reaction	EggNOG KEGG RClass	EggNOG BRITE	EggNOG GO Biological	EggNOG GO Cellular	EggNOG GO Molecular	EggNOG Protein Domains
Cn_g14025.t1	XP_024981461.1	94.2	311	13	1	1	306	1	311	1.77e-211	99.7	XP_024981461.1 mitochondrial import receptor subunit TOM40-1-like [Cynara cardunculus var. scolymus]	cynara cardunculus var. scolymus	cynara cardunculus var. scolymus;cynara cardunculus subsp. cardunculus;cynara cardunculus;cynara;carduinae;cardueae;carduoideae;asteraceae;asterales;campanulids;asterids;pentapetalae;gunneridae;eudicotyledons;mesangiospermae;magnoliopsida;spermatophyta;euphyllophyta;tracheophyta;embryophyta;streptophytina;streptophyta;viridiplantae;eukaryota;cellular organisms;root	/pbi-acc1/byChoi/Cirsium_nipponicum_dnDNAseq/metadata/new_data_2024/functional_annotation_ENTAP/Cn_EnTAP_2/similarity_search/DIAMOND/blastp_Cn_longest_aa_final_RefSeq.out	No	Yes	NA	NA	NA	NA	NA	NA	4081.Solyc06g082800.2.1	0	525	35493|Streptophyta	KOG3296@1|root,KOG3296@2759|Eukaryota,37RD3@33090|Viridiplantae,3GAJW@35493|Streptophyta,44BNQ@71274|asterids	Eukaryotic porin	NA	ko:K11518	ko05014,map05014	NA	NA	NA	ko00000,ko00001,ko02000,ko03029	GO:0006605,GO:0006626,GO:0006810,GO:0006839,GO:0006886,GO:0006996,GO:0007005,GO:0008104,GO:0008150,GO:0009987,GO:0015031,GO:0015833,GO:0016043,GO:0017038,GO:0030150,GO:0033036,GO:0033365,GO:0042886,GO:0044743,GO:0045184,GO:0046907,GO:0051179,GO:0051234,GO:0051641,GO:0051649,GO:0055085,GO:0065002,GO:0070585,GO:0070727,GO:0071702,GO:0071705,GO:0071806,GO:0071840,GO:0072594,GO:0072655,GO:1990542,	GO:0005575,GO:0005622,GO:0005623,GO:0005737,GO:0005739,GO:0005740,GO:0005741,GO:0005742,GO:0005743,GO:0005773,GO:0005774,GO:0016020,GO:0019866,GO:0019867,GO:0031090,GO:0031966,GO:0031967,GO:0031968,GO:0031975,GO:0032991,GO:0043226,GO:0043227,GO:0043229,GO:0043231,GO:0044422,GO:0044424,GO:0044425,GO:0044429,GO:0044437,GO:0044444,GO:0044446,GO:0044455,GO:0044464,GO:0098588,GO:0098796,GO:0098798,GO:…	GO:0003674,GO:0005215,GO:0008320,GO:0008565,GO:0015399,GO:0015450,GO:0022804,GO:0022857,GO:0022884,GO:0042887,GO:1904680,	Porin_3
Cn_g14024.t1	XP_023760032.1	76.2	244	50	2	1	237	1	243	2.17e-121	88.8	XP_023760032.1 oligoribonuclease [Lactuca sativa]	lactuca sativa	lactuca sativa;lactuca;lactucinae;cichorieae;cichorioideae;asteraceae;asterales;campanulids;asterids;pentapetalae;gunneridae;eudicotyledons;mesangiospermae;magnoliopsida;spermatophyta;euphyllophyta;tracheophyta;embryophyta;streptophytina;streptophyta;viridiplantae;eukaryota;cellular organisms;root	/pbi-acc1/byChoi/Cirsium_nipponicum_dnDNAseq/metadata/new_data_2024/functional_annotation_ENTAP/Cn_EnTAP_2/similarity_search/DIAMOND/blastp_Cn_longest_aa_final_RefSeq.out	No	Yes	NA	NA	NA	NA	NA	NA	29760.VIT_06s0009g01890.t01	0	316	35493|Streptophyta	COG1949@1|root,KOG3242@2759|Eukaryota,37NEQ@33090|Viridiplantae,3GAGE@35493|Streptophyta	3'-5'-exoribonuclease activity	NA	ko:K13288	ko03008,map03008	NA	NA	NA	ko00000,ko00001,ko01000,ko03009,ko03019	GO:0006139,GO:0006725,GO:0006807,GO:0008150,GO:0008152,GO:0009987,GO:0016070,GO:0034641,GO:0043170,GO:0044237,GO:0044238,GO:0046483,GO:0071704,GO:0090304,GO:0090305,GO:0090501,GO:0090503,GO:1901360,	GO:0005575,GO:0005622,GO:0005623,GO:0005737,GO:0005739,GO:0043226,GO:0043227,GO:0043229,GO:0043231,GO:0044424,GO:0044444,GO:0044464,	GO:0000175,GO:0003674,GO:0003824,GO:0004518,GO:0004527,GO:0004532,GO:0004540,GO:0008408,GO:0016787,GO:0016788,GO:0016796,GO:0016896,GO:0140098,	RNase_T
Cn_g14021.t1	XP_024982276.1	95.7	162	7	0	1	162	1	162	1.43e-108	99.4	XP_024982276.1 uncharacterized protein LOC112518716 [Cynara cardunculus var. scolymus]	cynara cardunculus var. scolymus	cynara cardunculus var. scolymus;cynara cardunculus subsp. cardunculus;cynara cardunculus;cynara;carduinae;cardueae;carduoideae;asteraceae;asterales;campanulids;asterids;pentapetalae;gunneridae;eudicotyledons;mesangiospermae;magnoliopsida;spermatophyta;euphyllophyta;tracheophyta;embryophyta;streptophytina;streptophyta;viridiplantae;eukaryota;cellular organisms;root	/pbi-acc1/byChoi/Cirsium_nipponicum_dnDNAseq/metadata/new_data_2024/functional_annotation_ENTAP/Cn_EnTAP_2/similarity_search/DIAMOND/blastp_Cn_longest_aa_final_RefSeq.out	No	No	NA	NA	NA	NA	NA	NA	4113.PGSC0003DMT400071169	0	170	35493|Streptophyta	2BWH6@1|root,2S2D8@2759|Eukaryota,37VB8@33090|Viridiplantae,3GKC1@35493|Streptophyta,44S26@71274|asterids	NA	NA	NA	NA	NA	NA	NA	NA	NA	NA	NA	NA
Cn_g14017.t1	XP_024982208.1	86.9	390	40	4	1	381	1	388	2.55e-240	99.7	XP_024982208.1 cytochrome b561 and DOMON domain-containing protein At3g07570 [Cynara cardunculus var. scolymus]	cynara cardunculus var. scolymus	cynara cardunculus var. scolymus;cynara cardunculus subsp. cardunculus;cynara cardunculus;cynara;carduinae;cardueae;carduoideae;asteraceae;asterales;campanulids;asterids;pentapetalae;gunneridae;eudicotyledons;mesangiospermae;magnoliopsida;spermatophyta;euphyllophyta;tracheophyta;embryophyta;streptophytina;streptophyta;viridiplantae;eukaryota;cellular organisms;root	/pbi-acc1/byChoi/Cirsium_nipponicum_dnDNAseq/metadata/new_data_2024/functional_annotation_ENTAP/Cn_EnTAP_2/similarity_search/DIAMOND/blastp_Cn_longest_aa_final_RefSeq.out	No	Yes	NA	NA	NA	NA	NA	NA	3694.POPTR_0014s17170.1	0	408	35493|Streptophyta	KOG4293@1|root,KOG4293@2759|Eukaryota,37N2H@33090|Viridiplantae,3GHF9@35493|Streptophyta,4JFPH@91835|fabids	Ferric-chelate reductase	NA	NA	NA	NA	NA	NA	NA	NA	NA	NA	Cytochrom_B561,DOMON
Cn_g14015.t1	XP_024981928.1	98.8	256	0	1	1	256	1	253	3.09e-137	99.6	XP_024981928.1 uncharacterized protein LOC112518458 [Cynara cardunculus var. scolymus]	cynara cardunculus var. scolymus	cynara cardunculus var. scolymus;cynara cardunculus subsp. cardunculus;cynara cardunculus;cynara;carduinae;cardueae;carduoideae;asteraceae;asterales;campanulids;asterids;pentapetalae;gunneridae;eudicotyledons;mesangiospermae;magnoliopsida;spermatophyta;euphyllophyta;tracheophyta;embryophyta;streptophytina;streptophyta;viridiplantae;eukaryota;cellular organisms;root	/pbi-acc1/byChoi/Cirsium_nipponicum_dnDNAseq/metadata/new_data_2024/functional_annotation_ENTAP/Cn_EnTAP_2/similarity_search/DIAMOND/blastp_Cn_longest_aa_final_RefSeq.out	No	No	NA	NA	NA	NA	NA	NA	4081.Solyc09g020000.2.1	0	280	35493|Streptophyta	28JZ2@1|root,2QSDG@2759|Eukaryota,37QGX@33090|Viridiplantae,3G9EJ@35493|Streptophyta,44G3M@71274|asterids	Protein of unknown function (DUF3755)	NA	NA	NA	NA	NA	NA	NA	NA	NA	NA	DUF3755
Cn_g4932.t1	XP_024985283.1	63.6	250	84	2	1	243	124	373	4.33e-97	97.2	XP_024985283.1 ankyrin repeat-containing protein ITN1-like [Cynara cardunculus var. scolymus]	cynara cardunculus var. scolymus	cynara cardunculus var. scolymus;cynara cardunculus subsp. cardunculus;cynara cardunculus;cynara;carduinae;cardueae;carduoideae;asteraceae;asterales;campanulids;asterids;pentapetalae;gunneridae;eudicotyledons;mesangiospermae;magnoliopsida;spermatophyta;euphyllophyta;tracheophyta;embryophyta;streptophytina;streptophyta;viridiplantae;eukaryota;cellular organisms;root	/pbi-acc1/byChoi/Cirsium_nipponicum_dnDNAseq/metadata/new_data_2024/functional_annotation_ENTAP/Cn_EnTAP_2/similarity_search/DIAMOND/blastp_Cn_longest_aa_final_RefSeq.out	No	Yes	NA	NA	NA	NA	NA	NA	29760.VIT_01s0011g01590.t01	0	197	35493|Streptophyta	COG0666@1|root,KOG0667@1|root,KOG0504@2759|Eukaryota,KOG0667@2759|Eukaryota,37HW0@33090|Viridiplantae,3GDEN@35493|Streptophyta	Its function is described as protein serine threonine kinase activity, protein kinase activity, kinase activity, ATP binding	NA	NA	NA	NA	NA	NA	NA	NA	GO:0005575,GO:0005622,GO:0005623,GO:0005737,GO:0044424,GO:0044464,	NA	Pkinase
Cn_g4931.t1	XP_024987070.1	90.8	557	41	1	1	557	1	547	0	99.8	XP_024987070.1 purple acid phosphatase 15 [Cynara cardunculus var. scolymus]	cynara cardunculus var. scolymus	cynara cardunculus var. scolymus;cynara cardunculus subsp. cardunculus;cynara cardunculus;cynara;carduinae;cardueae;carduoideae;asteraceae;asterales;campanulids;asterids;pentapetalae;gunneridae;eudicotyledons;mesangiospermae;magnoliopsida;spermatophyta;euphyllophyta;tracheophyta;embryophyta;streptophytina;streptophyta;viridiplantae;eukaryota;cellular organisms;root	/pbi-acc1/byChoi/Cirsium_nipponicum_dnDNAseq/metadata/new_data_2024/functional_annotation_ENTAP/Cn_EnTAP_2/similarity_search/DIAMOND/blastp_Cn_longest_aa_final_RefSeq.out	No	Yes	NA	NA	NA	NA	NA	NA	3694.POPTR_0017s08310.1	0	897	35493|Streptophyta	COG1409@1|root,KOG1378@2759|Eukaryota,37KIR@33090|Viridiplantae,3G781@35493|Streptophyta,4JJ8K@91835|fabids	Purple acid phosphatase	NA	ko:K22390	NA	NA	NA	NA	ko00000	NA	NA	NA	Metallophos,Metallophos_C,Pur_ac_phosph_N
Cn_g4930.t1	XP_024985279.1	77.9	190	35	3	1	190	1	183	1.15e-83	99	XP_024985279.1 PLASMODESMATA CALLOSE-BINDING PROTEIN 3-like [Cynara cardunculus var. scolymus]	cynara cardunculus var. scolymus	cynara cardunculus var. scolymus;cynara cardunculus subsp. cardunculus;cynara cardunculus;cynara;carduinae;cardueae;carduoideae;asteraceae;asterales;campanulids;asterids;pentapetalae;gunneridae;eudicotyledons;mesangiospermae;magnoliopsida;spermatophyta;euphyllophyta;tracheophyta;embryophyta;streptophytina;streptophyta;viridiplantae;eukaryota;cellular organisms;root	/pbi-acc1/byChoi/Cirsium_nipponicum_dnDNAseq/metadata/new_data_2024/functional_annotation_ENTAP/Cn_EnTAP_2/similarity_search/DIAMOND/blastp_Cn_longest_aa_final_RefSeq.out	No	Yes	NA	NA	NA	NA	NA	NA	29760.VIT_05s0029g00190.t01	0	167	35493|Streptophyta	2CY26@1|root,2S1EI@2759|Eukaryota,37VBE@33090|Viridiplantae,3GJBJ@35493|Streptophyta	plasmodesmata callose-binding protein	NA	NA	NA	NA	NA	NA	NA	NA	NA	NA	X8
Cn_g4929.t1	XP_023747768.2	56.2	308	98	10	1	292	1	287	4.91e-94	99.7	XP_023747768.2 ethylene-responsive transcription factor ERF062 [Lactuca sativa]	lactuca sativa	lactuca sativa;lactuca;lactucinae;cichorieae;cichorioideae;asteraceae;asterales;campanulids;asterids;pentapetalae;gunneridae;eudicotyledons;mesangiospermae;magnoliopsida;spermatophyta;euphyllophyta;tracheophyta;embryophyta;streptophytina;streptophyta;viridiplantae;eukaryota;cellular organisms;root	/pbi-acc1/byChoi/Cirsium_nipponicum_dnDNAseq/metadata/new_data_2024/functional_annotation_ENTAP/Cn_EnTAP_2/similarity_search/DIAMOND/blastp_Cn_longest_aa_final_RefSeq.out	No	Yes	NA	NA	NA	NA	NA	NA	29760.VIT_05s0029g00140.t01	0	201	35493|Streptophyta	2CMQ8@1|root,2QRCV@2759|Eukaryota,37Q3N@33090|Viridiplantae,3GH80@35493|Streptophyta	ethylene-responsive transcription factor	NA	NA	NA	NA	NA	NA	NA	GO:0006355,GO:0008150,GO:0009889,GO:0010468,GO:0010556,GO:0019219,GO:0019222,GO:0031323,GO:0031326,GO:0050789,GO:0050794,GO:0051171,GO:0051252,GO:0060255,GO:0065007,GO:0080090,GO:1903506,GO:2000112,GO:2001141,	NA	GO:0003674,GO:0003700,GO:0140110,	AP2
Cn_g4922.t1	XP_024984918.1	83.2	238	18	3	1	222	1	232	4.96e-125	99.1	XP_024984918.1 cyclin-dependent kinase inhibitor 5-like [Cynara cardunculus var. scolymus]	cynara cardunculus var. scolymus	cynara cardunculus var. scolymus;cynara cardunculus subsp. cardunculus;cynara cardunculus;cynara;carduinae;cardueae;carduoideae;asteraceae;asterales;campanulids;asterids;pentapetalae;gunneridae;eudicotyledons;mesangiospermae;magnoliopsida;spermatophyta;euphyllophyta;tracheophyta;embryophyta;streptophytina;streptophyta;viridiplantae;eukaryota;cellular organisms;root	/pbi-acc1/byChoi/Cirsium_nipponicum_dnDNAseq/metadata/new_data_2024/functional_annotation_ENTAP/Cn_EnTAP_2/similarity_search/DIAMOND/blastp_Cn_longest_aa_final_RefSeq.out	No	Yes	NA	NA	NA	NA	NA	NA	4113.PGSC0003DMT400019919	0	169	35493|Streptophyta	2CCPF@1|root,2QXA1@2759|Eukaryota,37TPF@33090|Viridiplantae,3GC5V@35493|Streptophyta,44QRQ@71274|asterids	kinase inhibitor	NA	NA	NA	NA	NA	NA	NA	GO:0000079,GO:0001932,GO:0001933,GO:0006469,GO:0008150,GO:0009892,GO:0010563,GO:0010605,GO:0019220,GO:0019222,GO:0031323,GO:0031324,GO:0031399,GO:0031400,GO:0033673,GO:0042325,GO:0042326,GO:0043086,GO:0043549,GO:0044092,GO:0045736,GO:0045786,GO:0045859,GO:0045936,GO:0048519,GO:0048523,GO:0050789,GO:0050790,GO:0050794,GO:0051171,GO:0051172,GO:0051174,GO:0051246,GO:0051248,GO:0051338,GO:0051348,GO:…	GO:0005575,GO:0005622,GO:0005623,GO:0005634,GO:0005737,GO:0043226,GO:0043227,GO:0043229,GO:0043231,GO:0044424,GO:0044464,	GO:0003674,GO:0004857,GO:0004860,GO:0004861,GO:0016538,GO:0019207,GO:0019210,GO:0019887,GO:0030234,GO:0030291,GO:0098772,	CDI
Cn_g4916.t1	XP_024987101.1	94	579	35	0	1	579	1	579	0	99.8	XP_024987101.1 coronatine-insensitive protein 1-like [Cynara cardunculus var. scolymus]	cynara cardunculus var. scolymus	cynara cardunculus var. scolymus;cynara cardunculus subsp. cardunculus;cynara cardunculus;cynara;carduinae;cardueae;carduoideae;asteraceae;asterales;campanulids;asterids;pentapetalae;gunneridae;eudicotyledons;mesangiospermae;magnoliopsida;spermatophyta;euphyllophyta;tracheophyta;embryophyta;streptophytina;streptophyta;viridiplantae;eukaryota;cellular organisms;root	/pbi-acc1/byChoi/Cirsium_nipponicum_dnDNAseq/metadata/new_data_2024/functional_annotation_ENTAP/Cn_EnTAP_2/similarity_search/DIAMOND/blastp_Cn_longest_aa_final_RefSeq.out	No	Yes	NA	NA	NA	NA	NA	NA	29760.VIT_13s0019g03380.t01	0	749	35493|Streptophyta	KOG1947@1|root,KOG1947@2759|Eukaryota,37MA9@33090|Viridiplantae,3GDTM@35493|Streptophyta	Coronatine-insensitive protein	NA	ko:K13463	ko04075,map04075	NA	NA	NA	ko00000,ko00001,ko04121	GO:0000003,GO:0001101,GO:0002213,GO:0002376,GO:0003006,GO:0006508,GO:0006511,GO:0006807,GO:0006950,GO:0006952,GO:0006955,GO:0007154,GO:0007165,GO:0007275,GO:0008150,GO:0008152,GO:0009056,GO:0009057,GO:0009314,GO:0009416,GO:0009605,GO:0009607,GO:0009611,GO:0009617,GO:0009620,GO:0009625,GO:0009628,GO:0009639,GO:0009641,GO:0009719,GO:0009725,GO:0009753,GO:0009755,GO:0009791,GO:0009861,GO:0009867,GO:…	NA	NA	F-box-like
Cn_g4914.t1	XP_024986989.1	93.6	2700	158	5	1	2687	1	2699	0	100	XP_024986989.1 small subunit processome component 20 homolog isoform X1 [Cynara cardunculus var. scolymus]	cynara cardunculus var. scolymus	cynara cardunculus var. scolymus;cynara cardunculus subsp. cardunculus;cynara cardunculus;cynara;carduinae;cardueae;carduoideae;asteraceae;asterales;campanulids;asterids;pentapetalae;gunneridae;eudicotyledons;mesangiospermae;magnoliopsida;spermatophyta;euphyllophyta;tracheophyta;embryophyta;streptophytina;streptophyta;viridiplantae;eukaryota;cellular organisms;root	/pbi-acc1/byChoi/Cirsium_nipponicum_dnDNAseq/metadata/new_data_2024/functional_annotation_ENTAP/Cn_EnTAP_2/similarity_search/DIAMOND/blastp_Cn_longest_aa_final_RefSeq.out	No	Yes	NA	NA	NA	NA	NA	NA	4081.Solyc09g092240.2.1	0	2970	35493|Streptophyta	KOG1823@1|root,KOG1823@2759|Eukaryota,37PER@33090|Viridiplantae,3GDW9@35493|Streptophyta,44EBB@71274|asterids	Small subunit processome component 20 homolog	NA	ko:K14772	NA	NA	NA	NA	ko00000,ko03009	NA	NA	NA	DRIM
Cn_g4911.t1	XP_043606481.1	85.1	455	66	2	1	453	1	455	3.49e-280	99.8	XP_043606481.1 UDP-glucuronate 4-epimerase 6-like [Erigeron canadensis]	erigeron canadensis	erigeron canadensis;erigeron;conyzinae;north american clade;astereae;asteroideae;asteraceae;asterales;campanulids;asterids;pentapetalae;gunneridae;eudicotyledons;mesangiospermae;magnoliopsida;spermatophyta;euphyllophyta;tracheophyta;embryophyta;streptophytina;streptophyta;viridiplantae;eukaryota;cellular organisms;root	/pbi-acc1/byChoi/Cirsium_nipponicum_dnDNAseq/metadata/new_data_2024/functional_annotation_ENTAP/Cn_EnTAP_2/similarity_search/DIAMOND/blastp_Cn_longest_aa_final_RefSeq.out	No	Yes	NA	NA	NA	NA	NA	NA	29760.VIT_05s0029g00420.t01	0	744	35493|Streptophyta	COG1087@1|root,KOG1371@2759|Eukaryota,37Q2V@33090|Viridiplantae,3GEU2@35493|Streptophyta	UDP-glucuronate 4-epimerase	NA	ko:K08679	ko00520,ko01100,map00520,map01100	NA	R01385	RC00289	ko00000,ko00001,ko01000	GO:0005975,GO:0005996,GO:0006063,GO:0006082,GO:0006950,GO:0006952,GO:0008150,GO:0008152,GO:0009058,GO:0009605,GO:0009607,GO:0009617,GO:0009620,GO:0009987,GO:0016051,GO:0016053,GO:0019586,GO:0019752,GO:0032787,GO:0033481,GO:0042742,GO:0043207,GO:0043436,GO:0044237,GO:0044238,GO:0044249,GO:0044281,GO:0044283,GO:0046364,GO:0046394,GO:0050829,GO:0050832,GO:0050896,GO:0051704,GO:0051707,GO:0071704,GO:…	GO:0005575,GO:0005622,GO:0005623,GO:0005737,GO:0005768,GO:0005794,GO:0005802,GO:0012505,GO:0031410,GO:0031982,GO:0031984,GO:0043226,GO:0043227,GO:0043229,GO:0043231,GO:0044422,GO:0044424,GO:0044431,GO:0044444,GO:0044446,GO:0044464,GO:0097708,GO:0098791,	NA	Epimerase,GDP_Man_Dehyd
Cn_g4903.t1	XP_024985287.1	88.3	749	87	1	42	789	1	749	0	94.7	XP_024985287.1 uncharacterized protein LOC112520895 [Cynara cardunculus var. scolymus]	cynara cardunculus var. scolymus	cynara cardunculus var. scolymus;cynara cardunculus subsp. cardunculus;cynara cardunculus;cynara;carduinae;cardueae;carduoideae;asteraceae;asterales;campanulids;asterids;pentapetalae;gunneridae;eudicotyledons;mesangiospermae;magnoliopsida;spermatophyta;euphyllophyta;tracheophyta;embryophyta;streptophytina;streptophyta;viridiplantae;eukaryota;cellular organisms;root	/pbi-acc1/byChoi/Cirsium_nipponicum_dnDNAseq/metadata/new_data_2024/functional_annotation_ENTAP/Cn_EnTAP_2/similarity_search/DIAMOND/blastp_Cn_longest_aa_final_RefSeq.out	No	No	NA	NA	NA	NA	NA	NA	29760.VIT_05s0062g00260.t01	0	196	35493|Streptophyta	28X0X@1|root,2R3TB@2759|Eukaryota,37P5N@33090|Viridiplantae,3GHTD@35493|Streptophyta	NA	NA	NA	NA	NA	NA	NA	NA	NA	NA	NA	NA
Cn_g4901.t1	XP_021972240.1	44.3	1037	259	25	1	1000	1	755	7.87e-84	99.9	XP_021972240.1 SNF2 domain-containing protein CLASSY 3 isoform X1 [Helianthus annuus]	helianthus annuus	helianthus annuus;helianthus;heliantheae;heliantheae alliance;asteroideae;asteraceae;asterales;campanulids;asterids;pentapetalae;gunneridae;eudicotyledons;mesangiospermae;magnoliopsida;spermatophyta;euphyllophyta;tracheophyta;embryophyta;streptophytina;streptophyta;viridiplantae;eukaryota;cellular organisms;root	/pbi-acc1/byChoi/Cirsium_nipponicum_dnDNAseq/metadata/new_data_2024/functional_annotation_ENTAP/Cn_EnTAP_2/similarity_search/DIAMOND/blastp_Cn_longest_aa_final_RefSeq.out	No	Yes	NA	NA	NA	NA	NA	NA	3694.POPTR_0014s14320.1	0	144	35493|Streptophyta	KOG4197@1|root,KOG4197@2759|Eukaryota,37M5N@33090|Viridiplantae,3G817@35493|Streptophyta,4JH53@91835|fabids	endonuclease activity	NA	NA	NA	NA	NA	NA	NA	NA	NA	NA	NA
Cn_g4900.t1	XP_023736168.1	95.5	775	33	1	1	773	1	775	0	99.9	XP_023736168.1 protein transport protein SEC23 [Lactuca sativa]	lactuca sativa	lactuca sativa;lactuca;lactucinae;cichorieae;cichorioideae;asteraceae;asterales;campanulids;asterids;pentapetalae;gunneridae;eudicotyledons;mesangiospermae;magnoliopsida;spermatophyta;euphyllophyta;tracheophyta;embryophyta;streptophytina;streptophyta;viridiplantae;eukaryota;cellular organisms;root	/pbi-acc1/byChoi/Cirsium_nipponicum_dnDNAseq/metadata/new_data_2024/functional_annotation_ENTAP/Cn_EnTAP_2/similarity_search/DIAMOND/blastp_Cn_longest_aa_final_RefSeq.out	No	Yes	NA	NA	NA	NA	NA	NA	4113.PGSC0003DMT400040714	0	1253	35493|Streptophyta	COG5047@1|root,KOG1986@2759|Eukaryota,37KQK@33090|Viridiplantae,3G9BU@35493|Streptophyta,44H4M@71274|asterids	transport) protein	NA	ko:K14006	ko04141,map04141	M00404	NA	NA	ko00000,ko00001,ko00002,ko04131	NA	NA	NA	Gelsolin,Sec23_BS,Sec23_helical,Sec23_trunk,zf-Sec23_Sec24
Cn_g4894.t1	XP_024984887.1	92.8	613	43	1	1	613	1	612	0	99.7	XP_024984887.1 MACPF domain-containing protein At1g14780-like [Cynara cardunculus var. scolymus]	cynara cardunculus var. scolymus	cynara cardunculus var. scolymus;cynara cardunculus subsp. cardunculus;cynara cardunculus;cynara;carduinae;cardueae;carduoideae;asteraceae;asterales;campanulids;asterids;pentapetalae;gunneridae;eudicotyledons;mesangiospermae;magnoliopsida;spermatophyta;euphyllophyta;tracheophyta;embryophyta;streptophytina;streptophyta;viridiplantae;eukaryota;cellular organisms;root	/pbi-acc1/byChoi/Cirsium_nipponicum_dnDNAseq/metadata/new_data_2024/functional_annotation_ENTAP/Cn_EnTAP_2/similarity_search/DIAMOND/blastp_Cn_longest_aa_final_RefSeq.out	No	Yes	NA	NA	NA	NA	NA	NA	4113.PGSC0003DMT400042783	0	894	35493|Streptophyta	2C0EY@1|root,2QRUB@2759|Eukaryota,37PNI@33090|Viridiplantae,3GGA0@35493|Streptophyta,44FYR@71274|asterids	MAC/Perforin domain	NA	NA	NA	NA	NA	NA	NA	NA	NA	NA	MACPF
Cn_g4893.t1	XP_024984889.1	93.9	343	19	1	1	343	1	341	6.2e-238	99.7	XP_024984889.1 probable aldo-keto reductase 3 isoform X2 [Cynara cardunculus var. scolymus]	cynara cardunculus var. scolymus	cynara cardunculus var. scolymus;cynara cardunculus subsp. cardunculus;cynara cardunculus;cynara;carduinae;cardueae;carduoideae;asteraceae;asterales;campanulids;asterids;pentapetalae;gunneridae;eudicotyledons;mesangiospermae;magnoliopsida;spermatophyta;euphyllophyta;tracheophyta;embryophyta;streptophytina;streptophyta;viridiplantae;eukaryota;cellular organisms;root	/pbi-acc1/byChoi/Cirsium_nipponicum_dnDNAseq/metadata/new_data_2024/functional_annotation_ENTAP/Cn_EnTAP_2/similarity_search/DIAMOND/blastp_Cn_longest_aa_final_RefSeq.out	No	Yes	NA	NA	NA	NA	NA	NA	4081.Solyc09g097980.2.1	0	539	35493|Streptophyta	COG0667@1|root,KOG1575@2759|Eukaryota,37HWG@33090|Viridiplantae,3GH58@35493|Streptophyta,44R0R@71274|asterids	Aldo/keto reductase family	NA	NA	NA	NA	NA	NA	NA	NA	NA	NA	Aldo_ket_red
Cn_g4891.t1	XP_023738201.1	88.3	342	40	0	1	342	1	342	3.75e-223	99.7	XP_023738201.1 probable aldo-keto reductase 2 [Lactuca sativa]	lactuca sativa	lactuca sativa;lactuca;lactucinae;cichorieae;cichorioideae;asteraceae;asterales;campanulids;asterids;pentapetalae;gunneridae;eudicotyledons;mesangiospermae;magnoliopsida;spermatophyta;euphyllophyta;tracheophyta;embryophyta;streptophytina;streptophyta;viridiplantae;eukaryota;cellular organisms;root	/pbi-acc1/byChoi/Cirsium_nipponicum_dnDNAseq/metadata/new_data_2024/functional_annotation_ENTAP/Cn_EnTAP_2/similarity_search/DIAMOND/blastp_Cn_longest_aa_final_RefSeq.out	No	Yes	NA	NA	NA	NA	NA	NA	4113.PGSC0003DMT400006010	0	526	35493|Streptophyta	COG0667@1|root,KOG1575@2759|Eukaryota,37HT0@33090|Viridiplantae,3GB6U@35493|Streptophyta,44RP2@71274|asterids	reductase 2	NA	NA	NA	NA	NA	NA	NA	GO:0008150,GO:0010035,GO:0010038,GO:0042221,GO:0046686,GO:0050896,	GO:0005575,GO:0005622,GO:0005623,GO:0005737,GO:0005829,GO:0005886,GO:0009507,GO:0009526,GO:0009536,GO:0009941,GO:0016020,GO:0031967,GO:0031975,GO:0043226,GO:0043227,GO:0043229,GO:0043231,GO:0044422,GO:0044424,GO:0044434,GO:0044435,GO:0044444,GO:0044446,GO:0044464,GO:0071944,	NA	Aldo_ket_red
Cn_g4890.t1	XP_024987168.1	91.3	218	19	0	89	306	9	226	2.74e-128	71	XP_024987168.1 voltage-gated hydrogen channel 1 [Cynara cardunculus var. scolymus]	cynara cardunculus var. scolymus	cynara cardunculus var. scolymus;cynara cardunculus subsp. cardunculus;cynara cardunculus;cynara;carduinae;cardueae;carduoideae;asteraceae;asterales;campanulids;asterids;pentapetalae;gunneridae;eudicotyledons;mesangiospermae;magnoliopsida;spermatophyta;euphyllophyta;tracheophyta;embryophyta;streptophytina;streptophyta;viridiplantae;eukaryota;cellular organisms;root	/pbi-acc1/byChoi/Cirsium_nipponicum_dnDNAseq/metadata/new_data_2024/functional_annotation_ENTAP/Cn_EnTAP_2/similarity_search/DIAMOND/blastp_Cn_longest_aa_final_RefSeq.out	No	Yes	NA	NA	NA	NA	NA	NA	3847.GLYMA09G41311.1	0	199	35493|Streptophyta	29QCU@1|root,2QQMU@2759|Eukaryota,37TBM@33090|Viridiplantae,3GICW@35493|Streptophyta,4JP34@91835|fabids	Voltage-gated hydrogen channel	NA	NA	NA	NA	NA	NA	NA	NA	NA	NA	NA
Cn_g4888.t1	XP_024986438.1	73.2	373	90	3	1	364	1	372	5.31e-195	99.5	XP_024986438.1 F-box protein CPR1-like isoform X1 [Cynara cardunculus var. scolymus]	cynara cardunculus var. scolymus	cynara cardunculus var. scolymus;cynara cardunculus subsp. cardunculus;cynara cardunculus;cynara;carduinae;cardueae;carduoideae;asteraceae;asterales;campanulids;asterids;pentapetalae;gunneridae;eudicotyledons;mesangiospermae;magnoliopsida;spermatophyta;euphyllophyta;tracheophyta;embryophyta;streptophytina;streptophyta;viridiplantae;eukaryota;cellular organisms;root	/pbi-acc1/byChoi/Cirsium_nipponicum_dnDNAseq/metadata/new_data_2024/functional_annotation_ENTAP/Cn_EnTAP_2/similarity_search/DIAMOND/blastp_Cn_longest_aa_final_RefSeq.out	No	Yes	NA	NA	NA	NA	NA	NA	29760.VIT_05s0124g00230.t01	0	129	35493|Streptophyta	28NA2@1|root,2QUVH@2759|Eukaryota,37TM4@33090|Viridiplantae,3GFTW@35493|Streptophyta	F-box kelch-repeat protein	NA	NA	NA	NA	NA	NA	NA	NA	NA	NA	F-box,FBA_1,FBA_3
Cn_g4887.t1	XP_024986438.1	75	368	88	3	1	365	1	367	2.05e-192	99.7	XP_024986438.1 F-box protein CPR1-like isoform X1 [Cynara cardunculus var. scolymus]	cynara cardunculus var. scolymus	cynara cardunculus var. scolymus;cynara cardunculus subsp. cardunculus;cynara cardunculus;cynara;carduinae;cardueae;carduoideae;asteraceae;asterales;campanulids;asterids;pentapetalae;gunneridae;eudicotyledons;mesangiospermae;magnoliopsida;spermatophyta;euphyllophyta;tracheophyta;embryophyta;streptophytina;streptophyta;viridiplantae;eukaryota;cellular organisms;root	/pbi-acc1/byChoi/Cirsium_nipponicum_dnDNAseq/metadata/new_data_2024/functional_annotation_ENTAP/Cn_EnTAP_2/similarity_search/DIAMOND/blastp_Cn_longest_aa_final_RefSeq.out	No	Yes	NA	NA	NA	NA	NA	NA	29760.VIT_05s0124g00230.t01	0	113	35493|Streptophyta	28NA2@1|root,2QUVH@2759|Eukaryota,37TM4@33090|Viridiplantae,3GFTW@35493|Streptophyta	F-box kelch-repeat protein	NA	NA	NA	NA	NA	NA	NA	NA	NA	NA	F-box,FBA_1,FBA_3
Cn_g4883.t2	XP_024985499.1	99.1	441	4	0	1	441	1	441	0	99.8	XP_024985499.1 uncharacterized WD repeat-containing protein C2A9.03-like isoform X1 [Cynara cardunculus var. scolymus]	cynara cardunculus var. scolymus	cynara cardunculus var. scolymus;cynara cardunculus subsp. cardunculus;cynara cardunculus;cynara;carduinae;cardueae;carduoideae;asteraceae;asterales;campanulids;asterids;pentapetalae;gunneridae;eudicotyledons;mesangiospermae;magnoliopsida;spermatophyta;euphyllophyta;tracheophyta;embryophyta;streptophytina;streptophyta;viridiplantae;eukaryota;cellular organisms;root	/pbi-acc1/byChoi/Cirsium_nipponicum_dnDNAseq/metadata/new_data_2024/functional_annotation_ENTAP/Cn_EnTAP_2/similarity_search/DIAMOND/blastp_Cn_longest_aa_final_RefSeq.out	No	No	NA	NA	NA	NA	NA	NA	29760.VIT_05s0062g01060.t01	0	738	35493|Streptophyta	2CMW4@1|root,2QSA7@2759|Eukaryota,37MSR@33090|Viridiplantae,3GBNK@35493|Streptophyta	WD repeat-containing protein C2A9.03-like	NA	NA	NA	NA	NA	NA	NA	NA	NA	NA	WD40
Cn_g4882.t1	XP_024986660.1	96.8	345	10	1	1	344	1	345	7.18e-236	99.7	XP_024986660.1 histidine protein methyltransferase 1 homolog [Cynara cardunculus var. scolymus]	cynara cardunculus var. scolymus	cynara cardunculus var. scolymus;cynara cardunculus subsp. cardunculus;cynara cardunculus;cynara;carduinae;cardueae;carduoideae;asteraceae;asterales;campanulids;asterids;pentapetalae;gunneridae;eudicotyledons;mesangiospermae;magnoliopsida;spermatophyta;euphyllophyta;tracheophyta;embryophyta;streptophytina;streptophyta;viridiplantae;eukaryota;cellular organisms;root	/pbi-acc1/byChoi/Cirsium_nipponicum_dnDNAseq/metadata/new_data_2024/functional_annotation_ENTAP/Cn_EnTAP_2/similarity_search/DIAMOND/blastp_Cn_longest_aa_final_RefSeq.out	No	Yes	NA	NA	NA	NA	NA	NA	29760.VIT_05s0102g00210.t01	0	511	35493|Streptophyta	COG3897@1|root,KOG2920@2759|Eukaryota,37N6N@33090|Viridiplantae,3G7JD@35493|Streptophyta	Histidine protein methyltransferase 1 homolog	NA	NA	NA	NA	NA	NA	NA	NA	NA	NA	Methyltransf_16
Cn_g4881.t1	XP_024985293.1	64.9	598	100	13	1	535	1	551	6.69e-213	99.3	XP_024985293.1 suppressor protein SRP40-like [Cynara cardunculus var. scolymus]	cynara cardunculus var. scolymus	cynara cardunculus var. scolymus;cynara cardunculus subsp. cardunculus;cynara cardunculus;cynara;carduinae;cardueae;carduoideae;asteraceae;asterales;campanulids;asterids;pentapetalae;gunneridae;eudicotyledons;mesangiospermae;magnoliopsida;spermatophyta;euphyllophyta;tracheophyta;embryophyta;streptophytina;streptophyta;viridiplantae;eukaryota;cellular organisms;root	/pbi-acc1/byChoi/Cirsium_nipponicum_dnDNAseq/metadata/new_data_2024/functional_annotation_ENTAP/Cn_EnTAP_2/similarity_search/DIAMOND/blastp_Cn_longest_aa_final_RefSeq.out	No	Yes	NA	NA	NA	NA	NA	NA	29760.VIT_05s0102g00200.t01	0	84.7	35493|Streptophyta	2AY8P@1|root,2S02R@2759|Eukaryota,37V0C@33090|Viridiplantae,3GJ9E@35493|Streptophyta	NA	NA	NA	NA	NA	NA	NA	NA	NA	NA	NA	NA
Cn_g4880.t1	XP_024985295.1	96.6	537	17	1	1	537	1	536	0	99.8	XP_024985295.1 calcium-dependent protein kinase 24-like [Cynara cardunculus var. scolymus]	cynara cardunculus var. scolymus	cynara cardunculus var. scolymus;cynara cardunculus subsp. cardunculus;cynara cardunculus;cynara;carduinae;cardueae;carduoideae;asteraceae;asterales;campanulids;asterids;pentapetalae;gunneridae;eudicotyledons;mesangiospermae;magnoliopsida;spermatophyta;euphyllophyta;tracheophyta;embryophyta;streptophytina;streptophyta;viridiplantae;eukaryota;cellular organisms;root	/pbi-acc1/byChoi/Cirsium_nipponicum_dnDNAseq/metadata/new_data_2024/functional_annotation_ENTAP/Cn_EnTAP_2/similarity_search/DIAMOND/blastp_Cn_longest_aa_final_RefSeq.out	No	Yes	NA	NA	NA	NA	NA	NA	4113.PGSC0003DMT400069175	0	758	35493|Streptophyta	KOG0032@1|root,KOG0032@2759|Eukaryota,37JSW@33090|Viridiplantae,3G99G@35493|Streptophyta,44DBU@71274|asterids	Calcium-dependent protein kinase	NA	ko:K13412	ko04626,ko05145,map04626,map05145	NA	NA	NA	ko00000,ko00001,ko01000,ko01001	GO:0001101,GO:0001558,GO:0006468,GO:0006793,GO:0006796,GO:0006807,GO:0007154,GO:0007165,GO:0008150,GO:0008152,GO:0009719,GO:0009725,GO:0009737,GO:0009738,GO:0009755,GO:0009987,GO:0010033,GO:0010769,GO:0010959,GO:0016310,GO:0018105,GO:0018193,GO:0018209,GO:0019538,GO:0022603,GO:0022604,GO:0022898,GO:0023052,GO:0032409,GO:0032412,GO:0032870,GO:0032879,GO:0033993,GO:0034762,GO:0034765,GO:0035556,GO:…	GO:0005575,GO:0005622,GO:0005623,GO:0005634,GO:0005737,GO:0005886,GO:0016020,GO:0043226,GO:0043227,GO:0043229,GO:0043231,GO:0044424,GO:0044464,GO:0071944,	GO:0003674,GO:0003824,GO:0004672,GO:0004674,GO:0004683,GO:0005488,GO:0005515,GO:0005516,GO:0009931,GO:0010857,GO:0016301,GO:0016740,GO:0016772,GO:0016773,GO:0140096,	EF-hand_1,EF-hand_5,EF-hand_6,EF-hand_7,EF-hand_8,Pkinase
Cn_g4878.t1	XP_024985952.1	94.4	196	8	2	1	194	1	195	1.5e-119	99.5	XP_024985952.1 uncharacterized protein LOC112521364 [Cynara cardunculus var. scolymus]	cynara cardunculus var. scolymus	cynara cardunculus var. scolymus;cynara cardunculus subsp. cardunculus;cynara cardunculus;cynara;carduinae;cardueae;carduoideae;asteraceae;asterales;campanulids;asterids;pentapetalae;gunneridae;eudicotyledons;mesangiospermae;magnoliopsida;spermatophyta;euphyllophyta;tracheophyta;embryophyta;streptophytina;streptophyta;viridiplantae;eukaryota;cellular organisms;root	/pbi-acc1/byChoi/Cirsium_nipponicum_dnDNAseq/metadata/new_data_2024/functional_annotation_ENTAP/Cn_EnTAP_2/similarity_search/DIAMOND/blastp_Cn_longest_aa_final_RefSeq.out	No	No	NA	NA	NA	NA	NA	NA	NA	NA	NA	NA	NA	NA	NA	NA	NA	NA	NA	NA	NA	NA	NA	NA	NA
Cn_g4877.t1	XP_024986792.1	83.3	341	54	1	1	341	1	338	1.17e-160	99.7	XP_024986792.1 protein farnesyltransferase/geranylgeranyltransferase type-1 subunit alpha [Cynara cardunculus var. scolymus]	cynara cardunculus var. scolymus	cynara cardunculus var. scolymus;cynara cardunculus subsp. cardunculus;cynara cardunculus;cynara;carduinae;cardueae;carduoideae;asteraceae;asterales;campanulids;asterids;pentapetalae;gunneridae;eudicotyledons;mesangiospermae;magnoliopsida;spermatophyta;euphyllophyta;tracheophyta;embryophyta;streptophytina;streptophyta;viridiplantae;eukaryota;cellular organisms;root	/pbi-acc1/byChoi/Cirsium_nipponicum_dnDNAseq/metadata/new_data_2024/functional_annotation_ENTAP/Cn_EnTAP_2/similarity_search/DIAMOND/blastp_Cn_longest_aa_final_RefSeq.out	No	Yes	NA	NA	NA	NA	NA	NA	3847.GLYMA13G41870.1	0	277	35493|Streptophyta	COG5536@1|root,KOG0530@2759|Eukaryota,37RAF@33090|Viridiplantae,3GCWU@35493|Streptophyta,4JNMJ@91835|fabids	Protein farnesyltransferase geranylgeranyltransferase type-1 subunit	NA	ko:K05955	ko00900,ko01130,map00900,map01130	NA	R09844	RC00069,RC03004	ko00000,ko00001,ko01000,ko01006	GO:0001101,GO:0006807,GO:0006950,GO:0008150,GO:0008152,GO:0008360,GO:0009414,GO:0009415,GO:0009628,GO:0009787,GO:0009788,GO:0009966,GO:0009968,GO:0009987,GO:0010035,GO:0010646,GO:0010648,GO:0018342,GO:0018343,GO:0018344,GO:0019538,GO:0022603,GO:0022604,GO:0023051,GO:0023057,GO:0036211,GO:0042221,GO:0043170,GO:0043412,GO:0044237,GO:0044238,GO:0044260,GO:0048509,GO:0048519,GO:0048523,GO:0048583,GO:…	GO:0005575,GO:0005622,GO:0005623,GO:0005737,GO:0005953,GO:0005965,GO:0032991,GO:0044424,GO:0044444,GO:0044464,GO:1902494,GO:1990234,	GO:0003674,GO:0003824,GO:0004311,GO:0004659,GO:0004660,GO:0004661,GO:0008318,GO:0016740,GO:0016765,GO:0140096,	PPTA
Cn_g4875.t1	XP_024985017.1	88.1	243	24	2	1	239	1	242	2.92e-151	99.6	XP_024985017.1 INO80 complex subunit D-like [Cynara cardunculus var. scolymus]	cynara cardunculus var. scolymus	cynara cardunculus var. scolymus;cynara cardunculus subsp. cardunculus;cynara cardunculus;cynara;carduinae;cardueae;carduoideae;asteraceae;asterales;campanulids;asterids;pentapetalae;gunneridae;eudicotyledons;mesangiospermae;magnoliopsida;spermatophyta;euphyllophyta;tracheophyta;embryophyta;streptophytina;streptophyta;viridiplantae;eukaryota;cellular organisms;root	/pbi-acc1/byChoi/Cirsium_nipponicum_dnDNAseq/metadata/new_data_2024/functional_annotation_ENTAP/Cn_EnTAP_2/similarity_search/DIAMOND/blastp_Cn_longest_aa_final_RefSeq.out	No	Yes	NA	NA	NA	NA	NA	NA	3694.POPTR_0017s09550.1	0	241	35493|Streptophyta	29VFE@1|root,2RXKY@2759|Eukaryota,37U03@33090|Viridiplantae,3GHF1@35493|Streptophyta,4JTNH@91835|fabids	INO80 complex subunit D-like	NA	ko:K18401	NA	NA	NA	NA	ko00000,ko03036	NA	NA	NA	zf-C3Hc3H
Cn_g4872.t1	XP_024986156.1	95.6	319	14	0	1	319	1	319	2.52e-237	99.7	XP_024986156.1 chitinase-like protein 1 [Cynara cardunculus var. scolymus]	cynara cardunculus var. scolymus	cynara cardunculus var. scolymus;cynara cardunculus subsp. cardunculus;cynara cardunculus;cynara;carduinae;cardueae;carduoideae;asteraceae;asterales;campanulids;asterids;pentapetalae;gunneridae;eudicotyledons;mesangiospermae;magnoliopsida;spermatophyta;euphyllophyta;tracheophyta;embryophyta;streptophytina;streptophyta;viridiplantae;eukaryota;cellular organisms;root	/pbi-acc1/byChoi/Cirsium_nipponicum_dnDNAseq/metadata/new_data_2024/functional_annotation_ENTAP/Cn_EnTAP_2/similarity_search/DIAMOND/blastp_Cn_longest_aa_final_RefSeq.out	No	Yes	NA	NA	NA	NA	NA	NA	4081.Solyc12g098810.1.1	0	491	35493|Streptophyta	COG3979@1|root,KOG4742@2759|Eukaryota,37ME4@33090|Viridiplantae,3GEQT@35493|Streptophyta,44E40@71274|asterids	Chitinase class I	NA	NA	NA	NA	NA	NA	NA	GO:0000271,GO:0001101,GO:0005975,GO:0005976,GO:0006073,GO:0006950,GO:0006970,GO:0007275,GO:0008150,GO:0008152,GO:0009058,GO:0009059,GO:0009250,GO:0009266,GO:0009408,GO:0009414,GO:0009415,GO:0009628,GO:0009651,GO:0009653,GO:0009719,GO:0009725,GO:0009735,GO:0009825,GO:0009888,GO:0009987,GO:0010015,GO:0010033,GO:0010035,GO:0010053,GO:0010167,GO:0010337,GO:0010565,GO:0010817,GO:0016049,GO:0016051,GO:…	GO:0005575,GO:0005576,GO:0005622,GO:0005623,GO:0005737,GO:0005794,GO:0012505,GO:0043226,GO:0043227,GO:0043229,GO:0043231,GO:0044424,GO:0044444,GO:0044464,GO:0048046,	GO:0001871,GO:0003674,GO:0005488,GO:0030246,GO:0030247,	Glyco_hydro_19
Cn_g4870.t1	XP_024985455.1	98.6	366	5	0	1	366	1	366	8.13e-262	99.7	XP_024985455.1 PTI1-like tyrosine-protein kinase 1 [Cynara cardunculus var. scolymus]	cynara cardunculus var. scolymus	cynara cardunculus var. scolymus;cynara cardunculus subsp. cardunculus;cynara cardunculus;cynara;carduinae;cardueae;carduoideae;asteraceae;asterales;campanulids;asterids;pentapetalae;gunneridae;eudicotyledons;mesangiospermae;magnoliopsida;spermatophyta;euphyllophyta;tracheophyta;embryophyta;streptophytina;streptophyta;viridiplantae;eukaryota;cellular organisms;root	/pbi-acc1/byChoi/Cirsium_nipponicum_dnDNAseq/metadata/new_data_2024/functional_annotation_ENTAP/Cn_EnTAP_2/similarity_search/DIAMOND/blastp_Cn_longest_aa_final_RefSeq.out	No	Yes	NA	NA	NA	NA	NA	NA	29760.VIT_05s0124g00360.t01	0	612	35493|Streptophyta	COG0515@1|root,KOG1187@2759|Eukaryota,37HVZ@33090|Viridiplantae,3G9T6@35493|Streptophyta	Belongs to the protein kinase superfamily. Tyr protein kinase family	NA	ko:K13436	ko04626,map04626	NA	NA	NA	ko00000,ko00001,ko01000,ko01001	GO:0006468,GO:0006793,GO:0006796,GO:0006807,GO:0007154,GO:0007165,GO:0007166,GO:0007167,GO:0007178,GO:0008150,GO:0008152,GO:0009987,GO:0016310,GO:0019538,GO:0023052,GO:0036211,GO:0043170,GO:0043412,GO:0044237,GO:0044238,GO:0044260,GO:0050789,GO:0050794,GO:0050896,GO:0051716,GO:0065007,GO:0071704,GO:1901564,	GO:0005575,GO:0005623,GO:0005886,GO:0005911,GO:0009506,GO:0016020,GO:0030054,GO:0044464,GO:0055044,GO:0071944,	GO:0003674,GO:0003824,GO:0004672,GO:0004674,GO:0004675,GO:0004888,GO:0005488,GO:0005515,GO:0016301,GO:0016740,GO:0016772,GO:0016773,GO:0019199,GO:0019899,GO:0019900,GO:0019901,GO:0038023,GO:0060089,GO:0140096,	Pkinase_Tyr
Cn_g4869.t1	XP_024987201.1	89.2	509	52	3	1	507	1	508	1.14e-296	99.8	XP_024987201.1 plant UBX domain-containing protein 11 isoform X2 [Cynara cardunculus var. scolymus]	cynara cardunculus var. scolymus	cynara cardunculus var. scolymus;cynara cardunculus subsp. cardunculus;cynara cardunculus;cynara;carduinae;cardueae;carduoideae;asteraceae;asterales;campanulids;asterids;pentapetalae;gunneridae;eudicotyledons;mesangiospermae;magnoliopsida;spermatophyta;euphyllophyta;tracheophyta;embryophyta;streptophytina;streptophyta;viridiplantae;eukaryota;cellular organisms;root	/pbi-acc1/byChoi/Cirsium_nipponicum_dnDNAseq/metadata/new_data_2024/functional_annotation_ENTAP/Cn_EnTAP_2/similarity_search/DIAMOND/blastp_Cn_longest_aa_final_RefSeq.out	No	Yes	NA	NA	NA	NA	NA	NA	3694.POPTR_0007s02410.1	0	351	35493|Streptophyta	KOG2507@1|root,KOG2507@2759|Eukaryota,37T3Y@33090|Viridiplantae,3G8SC@35493|Streptophyta,4JIXC@91835|fabids	Ubx domain-containing	NA	NA	NA	NA	NA	NA	NA	GO:0006355,GO:0006357,GO:0006508,GO:0006511,GO:0006807,GO:0006950,GO:0008150,GO:0008152,GO:0009056,GO:0009057,GO:0009889,GO:0009891,GO:0009893,GO:0009987,GO:0010033,GO:0010243,GO:0010468,GO:0010498,GO:0010556,GO:0010557,GO:0010604,GO:0010628,GO:0019219,GO:0019222,GO:0019538,GO:0019941,GO:0030163,GO:0030433,GO:0031323,GO:0031325,GO:0031326,GO:0031328,GO:0033554,GO:0034976,GO:0036003,GO:0036503,GO:…	NA	NA	UBX
Cn_g4868.t1	XP_024987203.1	92.1	635	45	3	1	632	1	633	0	99.8	XP_024987203.1 probable methyltransferase PMT19 [Cynara cardunculus var. scolymus]	cynara cardunculus var. scolymus	cynara cardunculus var. scolymus;cynara cardunculus subsp. cardunculus;cynara cardunculus;cynara;carduinae;cardueae;carduoideae;asteraceae;asterales;campanulids;asterids;pentapetalae;gunneridae;eudicotyledons;mesangiospermae;magnoliopsida;spermatophyta;euphyllophyta;tracheophyta;embryophyta;streptophytina;streptophyta;viridiplantae;eukaryota;cellular organisms;root	/pbi-acc1/byChoi/Cirsium_nipponicum_dnDNAseq/metadata/new_data_2024/functional_annotation_ENTAP/Cn_EnTAP_2/similarity_search/DIAMOND/blastp_Cn_longest_aa_final_RefSeq.out	No	Yes	NA	NA	NA	NA	NA	NA	29760.VIT_05s0124g00530.t01	0	764	35493|Streptophyta	28I6U@1|root,2QPN0@2759|Eukaryota,37MZE@33090|Viridiplantae,3GD1R@35493|Streptophyta	Putative S-adenosyl-L-methionine-dependent methyltransferase	NA	NA	NA	NA	NA	NA	NA	GO:0008150,GO:0008152,GO:0032259,	GO:0005575,GO:0005622,GO:0005623,GO:0005737,GO:0044424,GO:0044464,	GO:0003674,GO:0003824,GO:0008168,GO:0008757,GO:0016740,GO:0016741,	Methyltransf_29
Cn_g4866.t1	XP_024987118.1	77.2	1025	151	12	1	1002	1	965	8.57e-304	99.9	XP_024987118.1 clathrin interactor EPSIN 2 isoform X2 [Cynara cardunculus var. scolymus]	cynara cardunculus var. scolymus	cynara cardunculus var. scolymus;cynara cardunculus subsp. cardunculus;cynara cardunculus;cynara;carduinae;cardueae;carduoideae;asteraceae;asterales;campanulids;asterids;pentapetalae;gunneridae;eudicotyledons;mesangiospermae;magnoliopsida;spermatophyta;euphyllophyta;tracheophyta;embryophyta;streptophytina;streptophyta;viridiplantae;eukaryota;cellular organisms;root	/pbi-acc1/byChoi/Cirsium_nipponicum_dnDNAseq/metadata/new_data_2024/functional_annotation_ENTAP/Cn_EnTAP_2/similarity_search/DIAMOND/blastp_Cn_longest_aa_final_RefSeq.out	No	Yes	NA	NA	NA	NA	NA	NA	3847.GLYMA18G53750.1	0	432	35493|Streptophyta	KOG2056@1|root,KOG2056@2759|Eukaryota,37I1R@33090|Viridiplantae,3GE6M@35493|Streptophyta,4JK4P@91835|fabids	Clathrin interactor EPSIN	NA	ko:K12471	ko04144,map04144	NA	NA	NA	ko00000,ko00001,ko04131	NA	NA	NA	ENTH
Cn_g4865.t2	XP_024986059.1	95.7	117	5	0	20	136	2	118	2.03e-69	85.4	XP_024986059.1 mitochondrial import inner membrane translocase subunit PAM16 like 2-like [Cynara cardunculus var. scolymus]	cynara cardunculus var. scolymus	cynara cardunculus var. scolymus;cynara cardunculus subsp. cardunculus;cynara cardunculus;cynara;carduinae;cardueae;carduoideae;asteraceae;asterales;campanulids;asterids;pentapetalae;gunneridae;eudicotyledons;mesangiospermae;magnoliopsida;spermatophyta;euphyllophyta;tracheophyta;embryophyta;streptophytina;streptophyta;viridiplantae;eukaryota;cellular organisms;root	/pbi-acc1/byChoi/Cirsium_nipponicum_dnDNAseq/metadata/new_data_2024/functional_annotation_ENTAP/Cn_EnTAP_2/similarity_search/DIAMOND/blastp_Cn_longest_aa_final_RefSeq.out	No	Yes	NA	NA	NA	NA	NA	NA	29760.VIT_05s0124g00060.t01	0	171	35493|Streptophyta	KOG3442@1|root,KOG4197@1|root,KOG3442@2759|Eukaryota,KOG4197@2759|Eukaryota,37RVS@33090|Viridiplantae,3GB7B@35493|Streptophyta	Pentatricopeptide repeat-containing protein	NA	ko:K17805	NA	NA	NA	NA	ko00000,ko03029	NA	NA	NA	PPR,PPR_2
Cn_g4863.t1	XP_017978354.1	50.1	792	377	6	1	791	1	775	3.12e-250	95.3	XP_017978354.1 PREDICTED: putative vacuolar protein sorting-associated protein 13A isoform X5 [Theobroma cacao]	theobroma cacao	theobroma cacao;theobroma;byttnerioideae;malvaceae;malvales;malvids;rosids;pentapetalae;gunneridae;eudicotyledons;mesangiospermae;magnoliopsida;spermatophyta;euphyllophyta;tracheophyta;embryophyta;streptophytina;streptophyta;viridiplantae;eukaryota;cellular organisms;root	/pbi-acc1/byChoi/Cirsium_nipponicum_dnDNAseq/metadata/new_data_2024/functional_annotation_ENTAP/Cn_EnTAP_2/similarity_search/DIAMOND/blastp_Cn_longest_aa_final_RefSeq.out	No	No	NA	NA	NA	NA	NA	NA	3702.AT5G24740.1	0	600	35493|Streptophyta	COG5043@1|root,KOG1809@2759|Eukaryota,37R1X@33090|Viridiplantae,3GBSC@35493|Streptophyta,3HN18@3699|Brassicales	Vacuolar-sorting-associated 13 protein C-terminal	NA	ko:K19525	NA	NA	NA	NA	ko00000	GO:0000045,GO:0006810,GO:0006914,GO:0006996,GO:0007033,GO:0007034,GO:0008150,GO:0008152,GO:0009056,GO:0009987,GO:0016043,GO:0016192,GO:0016236,GO:0022607,GO:0030587,GO:0031154,GO:0032502,GO:0044085,GO:0044237,GO:0044248,GO:0045324,GO:0046907,GO:0048856,GO:0051179,GO:0051234,GO:0051641,GO:0051649,GO:0051703,GO:0051704,GO:0061919,GO:0070925,GO:0071840,GO:0099120,GO:1905037,	NA	NA	Chorein_N,SHR-BD,VPS13,VPS13_C,VPS13_mid_rpt
Cn_g4862.t1	XP_024986093.1	91.2	2753	223	5	1	2740	797	3543	0	100	XP_024986093.1 uncharacterized protein LOC112521455 isoform X1 [Cynara cardunculus var. scolymus]	cynara cardunculus var. scolymus	cynara cardunculus var. scolymus;cynara cardunculus subsp. cardunculus;cynara cardunculus;cynara;carduinae;cardueae;carduoideae;asteraceae;asterales;campanulids;asterids;pentapetalae;gunneridae;eudicotyledons;mesangiospermae;magnoliopsida;spermatophyta;euphyllophyta;tracheophyta;embryophyta;streptophytina;streptophyta;viridiplantae;eukaryota;cellular organisms;root	/pbi-acc1/byChoi/Cirsium_nipponicum_dnDNAseq/metadata/new_data_2024/functional_annotation_ENTAP/Cn_EnTAP_2/similarity_search/DIAMOND/blastp_Cn_longest_aa_final_RefSeq.out	No	No	NA	NA	NA	NA	NA	NA	3694.POPTR_0001s45980.1	0	2549	35493|Streptophyta	COG5043@1|root,KOG1796@1|root,KOG1796@2759|Eukaryota,KOG1809@2759|Eukaryota,37R1X@33090|Viridiplantae,3GBSC@35493|Streptophyta,4JSGJ@91835|fabids	Vacuolar protein sorting-associated protein	NA	ko:K19525	NA	NA	NA	NA	ko00000	GO:0000045,GO:0006810,GO:0006914,GO:0006996,GO:0007033,GO:0007034,GO:0008150,GO:0008152,GO:0009056,GO:0009987,GO:0016043,GO:0016192,GO:0016236,GO:0022607,GO:0030587,GO:0031154,GO:0032502,GO:0044085,GO:0044237,GO:0044248,GO:0045324,GO:0046907,GO:0048856,GO:0051179,GO:0051234,GO:0051641,GO:0051649,GO:0051703,GO:0051704,GO:0061919,GO:0070925,GO:0071840,GO:0099120,GO:1905037,	NA	NA	Chorein_N,SHR-BD,VPS13,VPS13_C,VPS13_mid_rpt
Cn_g4857.t1	XP_024986420.1	93.1	232	16	0	2	233	1	232	5.35e-150	99.1	XP_024986420.1 uncharacterized protein LOC112521661 isoform X3 [Cynara cardunculus var. scolymus]	cynara cardunculus var. scolymus	cynara cardunculus var. scolymus;cynara cardunculus subsp. cardunculus;cynara cardunculus;cynara;carduinae;cardueae;carduoideae;asteraceae;asterales;campanulids;asterids;pentapetalae;gunneridae;eudicotyledons;mesangiospermae;magnoliopsida;spermatophyta;euphyllophyta;tracheophyta;embryophyta;streptophytina;streptophyta;viridiplantae;eukaryota;cellular organisms;root	/pbi-acc1/byChoi/Cirsium_nipponicum_dnDNAseq/metadata/new_data_2024/functional_annotation_ENTAP/Cn_EnTAP_2/similarity_search/DIAMOND/blastp_Cn_longest_aa_final_RefSeq.out	No	No	NA	NA	NA	NA	NA	NA	4081.Solyc01g050070.2.1	0	268	35493|Streptophyta	2CMU4@1|root,2QRYT@2759|Eukaryota,37PDY@33090|Viridiplantae,3GGPT@35493|Streptophyta,44HKI@71274|asterids	isoform X1	NA	NA	NA	NA	NA	NA	NA	NA	NA	NA	NA
Cn_g4856.t1	XP_024986906.1	83.7	429	40	10	1	413	1	415	1.15e-212	99.8	XP_024986906.1 E3 ubiquitin-protein ligase SIRP1-like [Cynara cardunculus var. scolymus]	cynara cardunculus var. scolymus	cynara cardunculus var. scolymus;cynara cardunculus subsp. cardunculus;cynara cardunculus;cynara;carduinae;cardueae;carduoideae;asteraceae;asterales;campanulids;asterids;pentapetalae;gunneridae;eudicotyledons;mesangiospermae;magnoliopsida;spermatophyta;euphyllophyta;tracheophyta;embryophyta;streptophytina;streptophyta;viridiplantae;eukaryota;cellular organisms;root	/pbi-acc1/byChoi/Cirsium_nipponicum_dnDNAseq/metadata/new_data_2024/functional_annotation_ENTAP/Cn_EnTAP_2/similarity_search/DIAMOND/blastp_Cn_longest_aa_final_RefSeq.out	No	Yes	NA	NA	NA	NA	NA	NA	NA	NA	NA	NA	NA	NA	NA	NA	NA	NA	NA	NA	NA	NA	NA	NA	NA
Cn_g4855.t1	XP_024986729.1	97.2	508	14	0	1	508	1	508	0	99.8	XP_024986729.1 pyruvate kinase, cytosolic isozyme-like isoform X2 [Cynara cardunculus var. scolymus]	cynara cardunculus var. scolymus	cynara cardunculus var. scolymus;cynara cardunculus subsp. cardunculus;cynara cardunculus;cynara;carduinae;cardueae;carduoideae;asteraceae;asterales;campanulids;asterids;pentapetalae;gunneridae;eudicotyledons;mesangiospermae;magnoliopsida;spermatophyta;euphyllophyta;tracheophyta;embryophyta;streptophytina;streptophyta;viridiplantae;eukaryota;cellular organisms;root	/pbi-acc1/byChoi/Cirsium_nipponicum_dnDNAseq/metadata/new_data_2024/functional_annotation_ENTAP/Cn_EnTAP_2/similarity_search/DIAMOND/blastp_Cn_longest_aa_final_RefSeq.out	No	Yes	NA	NA	NA	NA	NA	NA	3702.AT5G56350.1	0	815	35493|Streptophyta	COG0469@1|root,KOG2323@2759|Eukaryota,37I17@33090|Viridiplantae,3GC96@35493|Streptophyta,3HPTN@3699|Brassicales	Pyruvate kinase	NA	ko:K00873	ko00010,ko00230,ko00620,ko01100,ko01110,ko01120,ko01130,ko01200,ko01230,ko04922,ko04930,ko05165,ko05203,ko05230,map00010,map00230,map00620,map01100,map01110,map01120,map01130,map01200,map01230,map04922,map04930,map05165,map05203,map05230	M00001,M00002,M00049,M00050	R00200,R00430,R01138,R01858,R02320	RC00002,RC00015	ko00000,ko00001,ko00002,ko01000,ko04131,ko04147	GO:0005975,GO:0006082,GO:0006090,GO:0006091,GO:0006096,GO:0006139,GO:0006163,GO:0006164,GO:0006165,GO:0006725,GO:0006732,GO:0006733,GO:0006753,GO:0006754,GO:0006757,GO:0006793,GO:0006796,GO:0006807,GO:0008150,GO:0008152,GO:0009056,GO:0009058,GO:0009108,GO:0009117,GO:0009123,GO:0009124,GO:0009126,GO:0009127,GO:0009132,GO:0009135,GO:0009141,GO:0009142,GO:0009144,GO:0009145,GO:0009150,GO:0009152,GO:…	GO:0005575,GO:0005622,GO:0005623,GO:0005737,GO:0044424,GO:0044464,	GO:0003674,GO:0003824,GO:0004743,GO:0016740,GO:0016772,GO:0016773,	PK,PK_C
Cn_g4854.t1	XP_024986728.1	86.4	610	82	1	1	610	1	609	0	99.8	XP_024986728.1 glucosidase 2 subunit beta-like isoform X1 [Cynara cardunculus var. scolymus]	cynara cardunculus var. scolymus	cynara cardunculus var. scolymus;cynara cardunculus subsp. cardunculus;cynara cardunculus;cynara;carduinae;cardueae;carduoideae;asteraceae;asterales;campanulids;asterids;pentapetalae;gunneridae;eudicotyledons;mesangiospermae;magnoliopsida;spermatophyta;euphyllophyta;tracheophyta;embryophyta;streptophytina;streptophyta;viridiplantae;eukaryota;cellular organisms;root	/pbi-acc1/byChoi/Cirsium_nipponicum_dnDNAseq/metadata/new_data_2024/functional_annotation_ENTAP/Cn_EnTAP_2/similarity_search/DIAMOND/blastp_Cn_longest_aa_final_RefSeq.out	No	Yes	NA	NA	NA	NA	NA	NA	4081.Solyc12g099660.1.1	0	529	35493|Streptophyta	KOG2397@1|root,KOG2397@2759|Eukaryota,37K1Z@33090|Viridiplantae,3GE9R@35493|Streptophyta,44G1R@71274|asterids	Glucosidase 2 subunit beta-like	NA	ko:K08288	ko04141,map04141	NA	NA	NA	ko00000,ko00001,ko04091	GO:0006950,GO:0006952,GO:0008150,GO:0009605,GO:0009607,GO:0009617,GO:0042742,GO:0043207,GO:0050896,GO:0051704,GO:0051707,GO:0098542,	GO:0005575,GO:0005622,GO:0005623,GO:0005737,GO:0005783,GO:0012505,GO:0043226,GO:0043227,GO:0043229,GO:0043231,GO:0044424,GO:0044444,GO:0044464,	NA	PRKCSH-like,PRKCSH_1
Cn_g4851.t1	XP_024986276.1	99.5	200	1	0	1	200	1	200	1.65e-137	99.5	XP_024986276.1 TATA-box-binding protein-like [Cynara cardunculus var. scolymus]	cynara cardunculus var. scolymus	cynara cardunculus var. scolymus;cynara cardunculus subsp. cardunculus;cynara cardunculus;cynara;carduinae;cardueae;carduoideae;asteraceae;asterales;campanulids;asterids;pentapetalae;gunneridae;eudicotyledons;mesangiospermae;magnoliopsida;spermatophyta;euphyllophyta;tracheophyta;embryophyta;streptophytina;streptophyta;viridiplantae;eukaryota;cellular organisms;root	/pbi-acc1/byChoi/Cirsium_nipponicum_dnDNAseq/metadata/new_data_2024/functional_annotation_ENTAP/Cn_EnTAP_2/similarity_search/DIAMOND/blastp_Cn_longest_aa_final_RefSeq.out	No	Yes	NA	NA	NA	NA	NA	NA	4641.GSMUA_Achr5P08990_001	0	373	35493|Streptophyta	COG2101@1|root,KOG3302@2759|Eukaryota,37Q87@33090|Viridiplantae,3G968@35493|Streptophyta,3KRIH@4447|Liliopsida	TATA-box-binding protein	NA	ko:K03120	ko03022,ko05016,ko05165,ko05166,ko05168,ko05169,ko05203,map03022,map05016,map05165,map05166,map05168,map05169,map05203	NA	NA	NA	ko00000,ko00001,ko03000,ko03021	GO:0006139,GO:0006351,GO:0006352,GO:0006725,GO:0006807,GO:0008150,GO:0008152,GO:0009058,GO:0009059,GO:0009987,GO:0010467,GO:0016070,GO:0018130,GO:0019438,GO:0032774,GO:0034641,GO:0034645,GO:0034654,GO:0043170,GO:0044237,GO:0044238,GO:0044249,GO:0044260,GO:0044271,GO:0046483,GO:0071704,GO:0090304,GO:0097659,GO:1901360,GO:1901362,GO:1901576,	GO:0005575,GO:0005622,GO:0005623,GO:0005634,GO:0043226,GO:0043227,GO:0043229,GO:0043231,GO:0044424,GO:0044464,	GO:0003674,GO:0003676,GO:0003677,GO:0005488,GO:0005515,GO:0008134,GO:0017025,GO:0097159,GO:1901363,	TBP
Cn_g4847.t1	XP_024985682.1	95.5	335	11	1	1	331	1	335	5.45e-216	99.7	XP_024985682.1 protein MET1, chloroplastic [Cynara cardunculus var. scolymus]	cynara cardunculus var. scolymus	cynara cardunculus var. scolymus;cynara cardunculus subsp. cardunculus;cynara cardunculus;cynara;carduinae;cardueae;carduoideae;asteraceae;asterales;campanulids;asterids;pentapetalae;gunneridae;eudicotyledons;mesangiospermae;magnoliopsida;spermatophyta;euphyllophyta;tracheophyta;embryophyta;streptophytina;streptophyta;viridiplantae;eukaryota;cellular organisms;root	/pbi-acc1/byChoi/Cirsium_nipponicum_dnDNAseq/metadata/new_data_2024/functional_annotation_ENTAP/Cn_EnTAP_2/similarity_search/DIAMOND/blastp_Cn_longest_aa_final_RefSeq.out	No	Yes	NA	NA	NA	NA	NA	NA	59689.scaffold_105337.1	0	435	35493|Streptophyta	2CBEU@1|root,2QQQU@2759|Eukaryota,37SIM@33090|Viridiplantae,3GB6Q@35493|Streptophyta,3HS1M@3699|Brassicales	NA	NA	NA	NA	NA	NA	NA	NA	GO:0006091,GO:0006807,GO:0006950,GO:0008150,GO:0008152,GO:0009314,GO:0009416,GO:0009611,GO:0009628,GO:0009642,GO:0009644,GO:0009765,GO:0009987,GO:0010206,GO:0010207,GO:0015979,GO:0016043,GO:0019538,GO:0019684,GO:0022607,GO:0030091,GO:0043170,GO:0043933,GO:0044085,GO:0044237,GO:0044238,GO:0044260,GO:0050896,GO:0065003,GO:0071704,GO:0071840,GO:1901564,	GO:0005575,GO:0005622,GO:0005623,GO:0005737,GO:0009507,GO:0009509,GO:0009526,GO:0009532,GO:0009534,GO:0009535,GO:0009536,GO:0009570,GO:0009575,GO:0009579,GO:0009941,GO:0016020,GO:0019898,GO:0031090,GO:0031967,GO:0031969,GO:0031975,GO:0031976,GO:0031984,GO:0034357,GO:0035448,GO:0042170,GO:0042651,GO:0043226,GO:0043227,GO:0043229,GO:0043231,GO:0044422,GO:0044424,GO:0044425,GO:0044434,GO:0044435,GO:…	NA	NA
Cn_g4845.t1	XP_048623431.1	41.3	143	75	2	7	149	6	139	2.73e-21	92.3	XP_048623431.1 receptor-like protein 46 [Brassica napus]	brassica napus	brassica napus;brassica;brassiceae;brassicaceae;brassicales;malvids;rosids;pentapetalae;gunneridae;eudicotyledons;mesangiospermae;magnoliopsida;spermatophyta;euphyllophyta;tracheophyta;embryophyta;streptophytina;streptophyta;viridiplantae;eukaryota;cellular organisms;root	/pbi-acc1/byChoi/Cirsium_nipponicum_dnDNAseq/metadata/new_data_2024/functional_annotation_ENTAP/Cn_EnTAP_2/similarity_search/DIAMOND/blastp_Cn_longest_aa_final_RefSeq.out	No	Yes	NA	NA	NA	NA	NA	NA	29760.VIT_06s0004g00300.t01	0	94.4	35493|Streptophyta	COG4886@1|root,KOG0619@2759|Eukaryota,37SB0@33090|Viridiplantae,3GGNF@35493|Streptophyta	LRR receptor-like serine threonine-protein kinase	NA	NA	NA	NA	NA	NA	NA	NA	NA	NA	LRRNT_2,LRR_1,LRR_6,LRR_8
Cn_g4844.t1	XP_024986344.1	91.9	149	9	1	1	149	1	146	9.26e-89	99.3	XP_024986344.1 uncharacterized protein LOC112521613 [Cynara cardunculus var. scolymus]	cynara cardunculus var. scolymus	cynara cardunculus var. scolymus;cynara cardunculus subsp. cardunculus;cynara cardunculus;cynara;carduinae;cardueae;carduoideae;asteraceae;asterales;campanulids;asterids;pentapetalae;gunneridae;eudicotyledons;mesangiospermae;magnoliopsida;spermatophyta;euphyllophyta;tracheophyta;embryophyta;streptophytina;streptophyta;viridiplantae;eukaryota;cellular organisms;root	/pbi-acc1/byChoi/Cirsium_nipponicum_dnDNAseq/metadata/new_data_2024/functional_annotation_ENTAP/Cn_EnTAP_2/similarity_search/DIAMOND/blastp_Cn_longest_aa_final_RefSeq.out	No	No	NA	NA	NA	NA	NA	NA	4113.PGSC0003DMT400081939	0	109	35493|Streptophyta	2CXPS@1|root,2S4M3@2759|Eukaryota,37WCM@33090|Viridiplantae,3GKJX@35493|Streptophyta,44KXU@71274|asterids	NA	NA	NA	NA	NA	NA	NA	NA	NA	NA	NA	NA
Cn_g4841.t1	NA	NA	NA	NA	NA	NA	NA	NA	NA	NA	NA	NA	NA	NA	NA	NA	NA	NA	NA	NA	NA	NA	NA	29760.VIT_06s0004g00420.t01	0	541	35493|Streptophyta	KOG0045@1|root,KOG0045@2759|Eukaryota,37QPK@33090|Viridiplantae,3G82V@35493|Streptophyta	Belongs to the peptidase C2 family	NA	NA	NA	NA	NA	NA	NA	GO:0000003,GO:0001558,GO:0001708,GO:0003006,GO:0006275,GO:0006355,GO:0006508,GO:0006807,GO:0006873,GO:0006874,GO:0006875,GO:0006950,GO:0006970,GO:0006996,GO:0007010,GO:0007204,GO:0007275,GO:0008104,GO:0008150,GO:0008152,GO:0009628,GO:0009651,GO:0009653,GO:0009790,GO:0009791,GO:0009793,GO:0009889,GO:0009890,GO:0009891,GO:0009892,GO:0009893,GO:0009934,GO:0009966,GO:0009987,GO:0010035,GO:0010038,GO:…	GO:0005575,GO:0005622,GO:0005623,GO:0005634,GO:0005737,GO:0005768,GO:0005783,GO:0005789,GO:0005829,GO:0005886,GO:0010008,GO:0012505,GO:0016020,GO:0030016,GO:0030017,GO:0030018,GO:0030315,GO:0031090,GO:0031224,GO:0031226,GO:0031410,GO:0031674,GO:0031982,GO:0031984,GO:0032991,GO:0042175,GO:0042383,GO:0043226,GO:0043227,GO:0043228,GO:0043229,GO:0043231,GO:0043232,GO:0043292,GO:0044422,GO:0044424,GO:…	GO:0003674,GO:0003824,GO:0004175,GO:0004197,GO:0004198,GO:0005198,GO:0005488,GO:0005509,GO:0005515,GO:0008092,GO:0008233,GO:0008234,GO:0008307,GO:0016787,GO:0030234,GO:0031402,GO:0031420,GO:0031432,GO:0043167,GO:0043169,GO:0046872,GO:0055103,GO:0098772,GO:0140096,	Calpain_III,Peptidase_C2
Cn_g309.t1	XP_024964293.1	96.3	219	8	0	1	219	1	219	1.87e-141	99.5	XP_024964293.1 vesicle-associated membrane protein 711-like [Cynara cardunculus var. scolymus]	cynara cardunculus var. scolymus	cynara cardunculus var. scolymus;cynara cardunculus subsp. cardunculus;cynara cardunculus;cynara;carduinae;cardueae;carduoideae;asteraceae;asterales;campanulids;asterids;pentapetalae;gunneridae;eudicotyledons;mesangiospermae;magnoliopsida;spermatophyta;euphyllophyta;tracheophyta;embryophyta;streptophytina;streptophyta;viridiplantae;eukaryota;cellular organisms;root	/pbi-acc1/byChoi/Cirsium_nipponicum_dnDNAseq/metadata/new_data_2024/functional_annotation_ENTAP/Cn_EnTAP_2/similarity_search/DIAMOND/blastp_Cn_longest_aa_final_RefSeq.out	No	Yes	NA	NA	NA	NA	NA	NA	4113.PGSC0003DMT400067225	0	375	35493|Streptophyta	COG5143@1|root,KOG0859@2759|Eukaryota,37N84@33090|Viridiplantae,3G7HF@35493|Streptophyta,44R6Z@71274|asterids	vesicle-associated membrane protein	NA	ko:K08515	ko04130,map04130	NA	NA	NA	ko00000,ko00001,ko04131,ko04147	GO:0001101,GO:0006810,GO:0006887,GO:0006906,GO:0006950,GO:0006970,GO:0006996,GO:0008150,GO:0009628,GO:0009651,GO:0009719,GO:0009725,GO:0009737,GO:0009987,GO:0010033,GO:0010118,GO:0016043,GO:0016050,GO:0016192,GO:0032940,GO:0033993,GO:0042221,GO:0046903,GO:0048284,GO:0050896,GO:0051179,GO:0051234,GO:0061024,GO:0061025,GO:0071840,GO:0090174,GO:0097305,GO:1901700,	GO:0005575,GO:0005622,GO:0005623,GO:0005737,GO:0005773,GO:0005774,GO:0005794,GO:0005886,GO:0012505,GO:0016020,GO:0030897,GO:0031090,GO:0031201,GO:0032991,GO:0043226,GO:0043227,GO:0043229,GO:0043231,GO:0044422,GO:0044424,GO:0044425,GO:0044437,GO:0044444,GO:0044446,GO:0044464,GO:0071944,GO:0098588,GO:0098796,GO:0099023,	GO:0000149,GO:0003674,GO:0005484,GO:0005488,GO:0005515,	Longin,Synaptobrevin
Cn_g308.t1	YP_010426611.1	88.2	119	14	0	1	119	1	119	3.75e-63	94.4	YP_010426611.1 cytochrome c biogenesis C (mitochondrion) [Scutellaria franchetiana]	scutellaria franchetiana	scutellaria franchetiana;scutellaria;scutellarioideae;lamiaceae;lamiales;lamiids;asterids;pentapetalae;gunneridae;eudicotyledons;mesangiospermae;magnoliopsida;spermatophyta;euphyllophyta;tracheophyta;embryophyta;streptophytina;streptophyta;viridiplantae;eukaryota;cellular organisms;root	/pbi-acc1/byChoi/Cirsium_nipponicum_dnDNAseq/metadata/new_data_2024/functional_annotation_ENTAP/Cn_EnTAP_2/similarity_search/DIAMOND/blastp_Cn_longest_aa_final_RefSeq.out	No	Yes	NA	NA	NA	NA	NA	NA	29760.VIT_10s0092g00770.t01	0	191	35493|Streptophyta	COG0755@1|root,2QTE6@2759|Eukaryota,37Q3M@33090|Viridiplantae,3GHFY@35493|Streptophyta	cytochrome c biosynthesis ccmC-like mitochondrial	NA	NA	NA	NA	NA	NA	NA	NA	NA	NA	Cytochrom_C_asm
Cn_g306.t1	XP_031112138.1	89.1	201	22	0	1	201	1	201	7.25e-128	99.5	XP_031112138.1 uncharacterized protein LOC116016115 [Ipomoea triloba]	ipomoea triloba	ipomoea triloba;ipomoea;ipomoeeae;convolvulaceae;solanales;lamiids;asterids;pentapetalae;gunneridae;eudicotyledons;mesangiospermae;magnoliopsida;spermatophyta;euphyllophyta;tracheophyta;embryophyta;streptophytina;streptophyta;viridiplantae;eukaryota;cellular organisms;root	/pbi-acc1/byChoi/Cirsium_nipponicum_dnDNAseq/metadata/new_data_2024/functional_annotation_ENTAP/Cn_EnTAP_2/similarity_search/DIAMOND/blastp_Cn_longest_aa_final_RefSeq.out	No	No	NA	NA	NA	NA	NA	NA	3702.ATMG00520.1	0	348	35493|Streptophyta	COG3344@1|root,KOG4768@2759|Eukaryota,37KUX@33090|Viridiplantae,3GHBI@35493|Streptophyta,3HZNG@3699|Brassicales	Intron maturase, type II family protein	NA	NA	NA	NA	NA	NA	NA	NA	NA	NA	Intron_maturas2
Cn_g304.t1	XP_023765615.1	75.5	494	115	4	1	492	1	490	7.38e-266	99.8	XP_023765615.1 probable glycosyltransferase At5g25310 [Lactuca sativa]	lactuca sativa	lactuca sativa;lactuca;lactucinae;cichorieae;cichorioideae;asteraceae;asterales;campanulids;asterids;pentapetalae;gunneridae;eudicotyledons;mesangiospermae;magnoliopsida;spermatophyta;euphyllophyta;tracheophyta;embryophyta;streptophytina;streptophyta;viridiplantae;eukaryota;cellular organisms;root	/pbi-acc1/byChoi/Cirsium_nipponicum_dnDNAseq/metadata/new_data_2024/functional_annotation_ENTAP/Cn_EnTAP_2/similarity_search/DIAMOND/blastp_Cn_longest_aa_final_RefSeq.out	No	Yes	NA	NA	NA	NA	NA	NA	29760.VIT_04s0008g05710.t01	0	594	35493|Streptophyta	KOG1021@1|root,KOG1021@2759|Eukaryota,37J1S@33090|Viridiplantae,3G8K6@35493|Streptophyta	Glycosyltransferase	NA	NA	NA	NA	NA	NA	NA	NA	NA	NA	Exostosin
Cn_g303.t1	WP_150048119.1	37.9	161	85	5	33	188	28	178	9.94e-17	76.1	WP_150048119.1 ATP-binding protein [Methylomonas rhizoryzae]	methylomonas rhizoryzae	methylomonas rhizoryzae;methylomonas;methylococcaceae;methylococcales;gammaproteobacteria;pseudomonadota;bacteria;cellular organisms;root	/pbi-acc1/byChoi/Cirsium_nipponicum_dnDNAseq/metadata/new_data_2024/functional_annotation_ENTAP/Cn_EnTAP_2/similarity_search/DIAMOND/blastp_Cn_longest_aa_final_RefSeq.out	No	Yes	NA	NA	NA	NA	NA	NA	29760.VIT_01s0011g06190.t01	0	149	35493|Streptophyta	COG0642@1|root,KOG0519@2759|Eukaryota,37NGJ@33090|Viridiplantae,3G8RW@35493|Streptophyta	Histidine kinase	NA	ko:K14489	ko04075,map04075	NA	NA	NA	ko00000,ko00001,ko01000	GO:0000160,GO:0001101,GO:0006468,GO:0006470,GO:0006793,GO:0006796,GO:0006807,GO:0006810,GO:0006811,GO:0006820,GO:0006950,GO:0006952,GO:0006970,GO:0007154,GO:0007165,GO:0007231,GO:0007275,GO:0008150,GO:0008152,GO:0008272,GO:0009267,GO:0009414,GO:0009415,GO:0009605,GO:0009607,GO:0009617,GO:0009628,GO:0009653,GO:0009719,GO:0009725,GO:0009735,GO:0009736,GO:0009743,GO:0009744,GO:0009755,GO:0009790,GO:…	GO:0005575,GO:0005622,GO:0005623,GO:0005737,GO:0005783,GO:0005886,GO:0012505,GO:0016020,GO:0043226,GO:0043227,GO:0043229,GO:0043231,GO:0044424,GO:0044444,GO:0044464,GO:0071944,	GO:0003674,GO:0003824,GO:0004672,GO:0004673,GO:0004721,GO:0004888,GO:0005488,GO:0005515,GO:0009784,GO:0009884,GO:0009885,GO:0016301,GO:0016740,GO:0016772,GO:0016773,GO:0016775,GO:0016787,GO:0016788,GO:0016791,GO:0019199,GO:0019899,GO:0019900,GO:0019901,GO:0038023,GO:0042578,GO:0043424,GO:0060089,GO:0140096,	CHASE,HATPase_c,HisKA,Response_reg
Cn_g302.t1	XP_024962616.1	96.4	556	20	0	1	556	1	556	0	99.8	XP_024962616.1 synaptotagmin-4-like isoform X3 [Cynara cardunculus var. scolymus]	cynara cardunculus var. scolymus	cynara cardunculus var. scolymus;cynara cardunculus subsp. cardunculus;cynara cardunculus;cynara;carduinae;cardueae;carduoideae;asteraceae;asterales;campanulids;asterids;pentapetalae;gunneridae;eudicotyledons;mesangiospermae;magnoliopsida;spermatophyta;euphyllophyta;tracheophyta;embryophyta;streptophytina;streptophyta;viridiplantae;eukaryota;cellular organisms;root	/pbi-acc1/byChoi/Cirsium_nipponicum_dnDNAseq/metadata/new_data_2024/functional_annotation_ENTAP/Cn_EnTAP_2/similarity_search/DIAMOND/blastp_Cn_longest_aa_final_RefSeq.out	No	Yes	NA	NA	NA	NA	NA	NA	3847.GLYMA06G07030.1	0	824	35493|Streptophyta	COG5038@1|root,KOG1012@2759|Eukaryota,37T00@33090|Viridiplantae,3GF2T@35493|Streptophyta,4JEJ2@91835|fabids	Synaptotagmin-like mitochondrial-lipid-binding domain	NA	NA	NA	NA	NA	NA	NA	NA	GO:0005575,GO:0005622,GO:0005623,GO:0005737,GO:0005783,GO:0005789,GO:0012505,GO:0016020,GO:0031224,GO:0031227,GO:0031984,GO:0042175,GO:0043226,GO:0043227,GO:0043229,GO:0043231,GO:0044232,GO:0044422,GO:0044424,GO:0044425,GO:0044432,GO:0044444,GO:0044446,GO:0044464,GO:0098827,	NA	C2,SMP_LBD
Cn_g301.t1	sp|Q04083|THI74_YEAST	30.4	378	222	10	5	380	10	348	7.12e-42	95.9	sp|Q04083|THI74_YEAST Thiamine-repressible mitochondrial transport protein THI74 OS=Saccharomyces cerevisiae (strain ATCC 204508 / S288c) OX=559292 GN=THI74 PE=1 SV=1	saccharomyces cerevisiae (strain atcc 204508 / s288c)	saccharomyces cerevisiae;saccharomyces;saccharomycetaceae;saccharomycetales;saccharomycetes;saccharomycotina;saccharomyceta;ascomycota;dikarya;fungi;opisthokonta;eukaryota;cellular organisms;root	/pbi-acc1/byChoi/Cirsium_nipponicum_dnDNAseq/metadata/new_data_2024/functional_annotation_ENTAP/Cn_EnTAP_2/similarity_search/DIAMOND/blastp_Cn_longest_aa_final_uniprot_sprot.out	No	Yes	|EMBL; U33007; AAB64860.1; -; Genomic_DNA.|EMBL; BK006938; DAA12275.1; -; Genomic_DNA.|PIR; S69718; S69718.|RefSeq; NP_010726.3; NM_001180746.3.|AlphaFoldDB; Q04083; -.|SMR; Q04083; -.|BioGRID; 32494; 27.|DIP; DIP-5126N; -.|IntAct; Q04083; 1.|STRING; 4932.YDR438W; -.|TCDB; 2.A.7.24.1; the drug/metabolite transporter (dmt) superfamily.|iPTMnet; Q04083; -.|PaxDb; Q04083; -.|EnsemblFungi; YDR438W_mR…	|-!- FUNCTION: May be involved in thiaminediphosphate transport across the| mitochondrial membrane.|-!- SUBCELLULAR LOCATION: Mitochondrion membrane| {ECO:0000269|PubMed:16850348}; Multi-pass membrane protein| {ECO:0000269|PubMed:16850348}.|-!- INDUCTION: Repressed by thiamine. {ECO:0000269|PubMed:16850348}.|---------------------------------------------------------------------------|Copyrighted b…	NA	NA	GO:0000324,GO:0005739,GO:0031966,	NA	3847.GLYMA17G32170.2	0	548	35493|Streptophyta	COG0697@1|root,KOG2765@2759|Eukaryota,37QBZ@33090|Viridiplantae,3GF8E@35493|Streptophyta,4JKVA@91835|fabids	Vacuolar membrane protein	NA	ko:K15289	NA	NA	NA	NA	ko00000,ko02000	NA	NA	NA	EamA
Cn_g300.t1	XP_024962620.1	93.9	573	33	2	1	573	1	571	0	99.8	XP_024962620.1 cysteine--tRNA ligase, chloroplastic/mitochondrial isoform X1 [Cynara cardunculus var. scolymus]	cynara cardunculus var. scolymus	cynara cardunculus var. scolymus;cynara cardunculus subsp. cardunculus;cynara cardunculus;cynara;carduinae;cardueae;carduoideae;asteraceae;asterales;campanulids;asterids;pentapetalae;gunneridae;eudicotyledons;mesangiospermae;magnoliopsida;spermatophyta;euphyllophyta;tracheophyta;embryophyta;streptophytina;streptophyta;viridiplantae;eukaryota;cellular organisms;root	/pbi-acc1/byChoi/Cirsium_nipponicum_dnDNAseq/metadata/new_data_2024/functional_annotation_ENTAP/Cn_EnTAP_2/similarity_search/DIAMOND/blastp_Cn_longest_aa_final_RefSeq.out	No	Yes	NA	NA	NA	NA	NA	NA	4081.Solyc04g076390.2.1	0	818	35493|Streptophyta	COG0215@1|root,KOG2007@2759|Eukaryota,37I6B@33090|Viridiplantae,3GFCW@35493|Streptophyta,44ENZ@71274|asterids	DALR_2	NA	ko:K01883	ko00970,map00970	M00359,M00360	R03650	RC00055,RC00523	ko00000,ko00001,ko00002,ko01000,ko01007,ko03016	GO:0000741,GO:0006082,GO:0006139,GO:0006399,GO:0006412,GO:0006417,GO:0006418,GO:0006423,GO:0006518,GO:0006520,GO:0006725,GO:0006807,GO:0006996,GO:0006997,GO:0007005,GO:0007006,GO:0007007,GO:0007275,GO:0008150,GO:0008152,GO:0009058,GO:0009059,GO:0009553,GO:0009559,GO:0009561,GO:0009889,GO:0009987,GO:0010197,GO:0010467,GO:0010468,GO:0010556,GO:0010608,GO:0010941,GO:0016043,GO:0016070,GO:0019222,GO:…	GO:0005575,GO:0005622,GO:0005623,GO:0005737,GO:0005739,GO:0009507,GO:0009532,GO:0009536,GO:0009570,GO:0043226,GO:0043227,GO:0043229,GO:0043231,GO:0044422,GO:0044424,GO:0044434,GO:0044435,GO:0044444,GO:0044446,GO:0044464,	GO:0000166,GO:0003674,GO:0003824,GO:0004812,GO:0004817,GO:0005488,GO:0005524,GO:0008144,GO:0016874,GO:0016875,GO:0017076,GO:0030554,GO:0032553,GO:0032555,GO:0032559,GO:0035639,GO:0036094,GO:0043167,GO:0043168,GO:0097159,GO:0097367,GO:0140098,GO:0140101,GO:1901265,GO:1901363,	DALR_2,tRNA-synt_1e,tRNA-synt_1g
Cn_g23957.t1	XP_024984348.1	94.6	295	10	3	68	362	68	356	1.2e-186	81.3	XP_024984348.1 E3 ubiquitin-protein ligase ATL4-like [Cynara cardunculus var. scolymus]	cynara cardunculus var. scolymus	cynara cardunculus var. scolymus;cynara cardunculus subsp. cardunculus;cynara cardunculus;cynara;carduinae;cardueae;carduoideae;asteraceae;asterales;campanulids;asterids;pentapetalae;gunneridae;eudicotyledons;mesangiospermae;magnoliopsida;spermatophyta;euphyllophyta;tracheophyta;embryophyta;streptophytina;streptophyta;viridiplantae;eukaryota;cellular organisms;root	/pbi-acc1/byChoi/Cirsium_nipponicum_dnDNAseq/metadata/new_data_2024/functional_annotation_ENTAP/Cn_EnTAP_2/similarity_search/DIAMOND/blastp_Cn_longest_aa_final_RefSeq.out	No	Yes	NA	NA	NA	NA	NA	NA	59689.fgenesh2_kg.5__2483__AT3G60220.1	0	236	35493|Streptophyta	KOG0800@1|root,KOG0800@2759|Eukaryota,37N38@33090|Viridiplantae,3GCM3@35493|Streptophyta,3HMC6@3699|Brassicales	RING-like zinc finger	NA	ko:K10663	NA	NA	NA	NA	ko00000,ko01000,ko04121	GO:0006508,GO:0006511,GO:0006807,GO:0008150,GO:0008152,GO:0009056,GO:0009057,GO:0009987,GO:0010498,GO:0016567,GO:0019538,GO:0019941,GO:0030163,GO:0032446,GO:0036211,GO:0043161,GO:0043170,GO:0043412,GO:0043632,GO:0044237,GO:0044238,GO:0044248,GO:0044260,GO:0044265,GO:0051603,GO:0070647,GO:0071704,GO:1901564,GO:1901565,GO:1901575,	NA	GO:0003674,GO:0003824,GO:0004842,GO:0016740,GO:0019787,GO:0061630,GO:0061659,GO:0140096,	zf-RING_2
Cn_g23956.t1	XP_024983022.1	98.1	209	4	0	1	209	1	209	3.27e-137	99.5	XP_024983022.1 ras-related protein RABH1b [Cynara cardunculus var. scolymus]	cynara cardunculus var. scolymus	cynara cardunculus var. scolymus;cynara cardunculus subsp. cardunculus;cynara cardunculus;cynara;carduinae;cardueae;carduoideae;asteraceae;asterales;campanulids;asterids;pentapetalae;gunneridae;eudicotyledons;mesangiospermae;magnoliopsida;spermatophyta;euphyllophyta;tracheophyta;embryophyta;streptophytina;streptophyta;viridiplantae;eukaryota;cellular organisms;root	/pbi-acc1/byChoi/Cirsium_nipponicum_dnDNAseq/metadata/new_data_2024/functional_annotation_ENTAP/Cn_EnTAP_2/similarity_search/DIAMOND/blastp_Cn_longest_aa_final_RefSeq.out	No	Yes	NA	NA	NA	NA	NA	NA	3711.Bra037641.1-P	0	370	35493|Streptophyta	KOG0094@1|root,KOG0094@2759|Eukaryota,37QK7@33090|Viridiplantae,3G9XA@35493|Streptophyta,3HRUX@3699|Brassicales	Signal recognition particle receptor beta subunit	NA	ko:K07893	NA	NA	NA	NA	ko00000,ko04031,ko04131,ko04147	GO:0006810,GO:0006890,GO:0006891,GO:0008150,GO:0016192,GO:0016197,GO:0016482,GO:0042147,GO:0046907,GO:0048193,GO:0051179,GO:0051234,GO:0051641,GO:0051649,	GO:0000139,GO:0005575,GO:0005622,GO:0005623,GO:0005737,GO:0005768,GO:0005773,GO:0005774,GO:0005794,GO:0005802,GO:0005829,GO:0005886,GO:0005911,GO:0009506,GO:0012505,GO:0016020,GO:0030054,GO:0031090,GO:0031410,GO:0031982,GO:0031984,GO:0043226,GO:0043227,GO:0043229,GO:0043231,GO:0044422,GO:0044424,GO:0044431,GO:0044437,GO:0044444,GO:0044446,GO:0044464,GO:0055044,GO:0071944,GO:0097708,GO:0098588,GO:…	GO:0000166,GO:0001882,GO:0001883,GO:0003674,GO:0005488,GO:0005525,GO:0017076,GO:0019001,GO:0032549,GO:0032550,GO:0032553,GO:0032555,GO:0032561,GO:0035639,GO:0036094,GO:0043167,GO:0043168,GO:0097159,GO:0097367,GO:1901265,GO:1901363,	Ras
Cn_g23953.t1	XP_024982564.1	97	643	19	0	1	643	1	643	0	99.8	XP_024982564.1 dynamin-related protein 1E-like [Cynara cardunculus var. scolymus]	cynara cardunculus var. scolymus	cynara cardunculus var. scolymus;cynara cardunculus subsp. cardunculus;cynara cardunculus;cynara;carduinae;cardueae;carduoideae;asteraceae;asterales;campanulids;asterids;pentapetalae;gunneridae;eudicotyledons;mesangiospermae;magnoliopsida;spermatophyta;euphyllophyta;tracheophyta;embryophyta;streptophytina;streptophyta;viridiplantae;eukaryota;cellular organisms;root	/pbi-acc1/byChoi/Cirsium_nipponicum_dnDNAseq/metadata/new_data_2024/functional_annotation_ENTAP/Cn_EnTAP_2/similarity_search/DIAMOND/blastp_Cn_longest_aa_final_RefSeq.out	No	Yes	NA	NA	NA	NA	NA	NA	3694.POPTR_0014s04310.1	0	1018	35493|Streptophyta	COG0699@1|root,KOG0446@2759|Eukaryota,37IZV@33090|Viridiplantae,3GCZY@35493|Streptophyta,4JJQV@91835|fabids	Belongs to the TRAFAC class dynamin-like GTPase superfamily. Dynamin Fzo YdjA family	NA	ko:K01528	ko04072,ko04144,ko04721,ko04961,ko05100,map04072,map04144,map04721,map04961,map05100	NA	NA	NA	ko00000,ko00001,ko01000,ko04131,ko04147	NA	NA	NA	Dynamin_M,Dynamin_N,GED
Cn_g23952.t1	XP_024983505.1	96.2	210	8	0	1	210	1	210	7.43e-139	99.5	XP_024983505.1 UMP-CMP kinase 3-like isoform X1 [Cynara cardunculus var. scolymus]	cynara cardunculus var. scolymus	cynara cardunculus var. scolymus;cynara cardunculus subsp. cardunculus;cynara cardunculus;cynara;carduinae;cardueae;carduoideae;asteraceae;asterales;campanulids;asterids;pentapetalae;gunneridae;eudicotyledons;mesangiospermae;magnoliopsida;spermatophyta;euphyllophyta;tracheophyta;embryophyta;streptophytina;streptophyta;viridiplantae;eukaryota;cellular organisms;root	/pbi-acc1/byChoi/Cirsium_nipponicum_dnDNAseq/metadata/new_data_2024/functional_annotation_ENTAP/Cn_EnTAP_2/similarity_search/DIAMOND/blastp_Cn_longest_aa_final_RefSeq.out	No	Yes	NA	NA	NA	NA	NA	NA	4113.PGSC0003DMT400004310	0	338	35493|Streptophyta	COG0563@1|root,KOG3079@2759|Eukaryota,37RRS@33090|Viridiplantae,3GGWH@35493|Streptophyta,44EZK@71274|asterids	Catalyzes the phosphorylation of pyrimidine nucleoside monophosphates at the expense of ATP. Plays an important role in de novo pyrimidine nucleotide biosynthesis. Has preference for UMP and CMP as phosphate acceptors	NA	ko:K13800	ko00240,ko00983,ko01100,map00240,map00983,map01100	M00052	R00158,R00512,R01665,R11891,R11892	RC00002	ko00000,ko00001,ko00002,ko01000	NA	NA	NA	ADK
Cn_g23951.t1	XP_021994171.1	84.2	183	26	3	1	182	1	181	3.37e-96	99.5	XP_021994171.1 50S ribosomal protein L18 [Helianthus annuus]	helianthus annuus	helianthus annuus;helianthus;heliantheae;heliantheae alliance;asteroideae;asteraceae;asterales;campanulids;asterids;pentapetalae;gunneridae;eudicotyledons;mesangiospermae;magnoliopsida;spermatophyta;euphyllophyta;tracheophyta;embryophyta;streptophytina;streptophyta;viridiplantae;eukaryota;cellular organisms;root	/pbi-acc1/byChoi/Cirsium_nipponicum_dnDNAseq/metadata/new_data_2024/functional_annotation_ENTAP/Cn_EnTAP_2/similarity_search/DIAMOND/blastp_Cn_longest_aa_final_RefSeq.out	No	Yes	NA	NA	NA	NA	NA	NA	4113.PGSC0003DMT400004221	0	237	35493|Streptophyta	COG5560@1|root,KOG1870@2759|Eukaryota,37U26@33090|Viridiplantae,3GI0J@35493|Streptophyta,44JIW@71274|asterids	Ribosomal L18 of archaea, bacteria, mitoch. and chloroplast	NA	ko:K02881	ko03010,map03010	M00178,M00179	NA	NA	br01610,ko00000,ko00001,ko00002,ko03011	NA	NA	NA	Ribosomal_L18p
Cn_g23950.t1	XP_035844354.1	61.2	281	107	2	7	286	67	346	1.26e-121	97.6	XP_035844354.1 uncharacterized protein LOC118490675 [Helianthus annuus]	helianthus annuus	helianthus annuus;helianthus;heliantheae;heliantheae alliance;asteroideae;asteraceae;asterales;campanulids;asterids;pentapetalae;gunneridae;eudicotyledons;mesangiospermae;magnoliopsida;spermatophyta;euphyllophyta;tracheophyta;embryophyta;streptophytina;streptophyta;viridiplantae;eukaryota;cellular organisms;root	/pbi-acc1/byChoi/Cirsium_nipponicum_dnDNAseq/metadata/new_data_2024/functional_annotation_ENTAP/Cn_EnTAP_2/similarity_search/DIAMOND/blastp_Cn_longest_aa_final_RefSeq.out	No	No	NA	NA	NA	NA	NA	NA	4513.MLOC_52985.1	0	215	35493|Streptophyta	28IF1@1|root,2QQRS@2759|Eukaryota,37NSV@33090|Viridiplantae,3GFZY@35493|Streptophyta,3KVJ9@4447|Liliopsida,3IC5Y@38820|Poales	Vacuolar protein sorting-associated protein 62	NA	NA	NA	NA	NA	NA	NA	NA	NA	NA	Vps62
Cn_g23949.t1	XP_021998078.1	61.9	627	215	7	1	620	1	610	1.26e-282	99.7	XP_021998078.1 uncharacterized protein LOC110895099 [Helianthus annuus]	helianthus annuus	helianthus annuus;helianthus;heliantheae;heliantheae alliance;asteroideae;asteraceae;asterales;campanulids;asterids;pentapetalae;gunneridae;eudicotyledons;mesangiospermae;magnoliopsida;spermatophyta;euphyllophyta;tracheophyta;embryophyta;streptophytina;streptophyta;viridiplantae;eukaryota;cellular organisms;root	/pbi-acc1/byChoi/Cirsium_nipponicum_dnDNAseq/metadata/new_data_2024/functional_annotation_ENTAP/Cn_EnTAP_2/similarity_search/DIAMOND/blastp_Cn_longest_aa_final_RefSeq.out	No	No	NA	NA	NA	NA	NA	NA	4113.PGSC0003DMT400027257	0	478	35493|Streptophyta	28IF1@1|root,2QQRS@2759|Eukaryota,37NSV@33090|Viridiplantae,3GFZY@35493|Streptophyta,44CWB@71274|asterids	Vacuolar protein sorting-associated protein 62	NA	NA	NA	NA	NA	NA	NA	NA	NA	NA	Vps62
Cn_g23939.t1	XP_024984138.1	89.4	1315	135	5	1	1315	42	1351	0	99.9	XP_024984138.1 disease resistance protein RPS2-like [Cynara cardunculus var. scolymus]	cynara cardunculus var. scolymus	cynara cardunculus var. scolymus;cynara cardunculus subsp. cardunculus;cynara cardunculus;cynara;carduinae;cardueae;carduoideae;asteraceae;asterales;campanulids;asterids;pentapetalae;gunneridae;eudicotyledons;mesangiospermae;magnoliopsida;spermatophyta;euphyllophyta;tracheophyta;embryophyta;streptophytina;streptophyta;viridiplantae;eukaryota;cellular organisms;root	/pbi-acc1/byChoi/Cirsium_nipponicum_dnDNAseq/metadata/new_data_2024/functional_annotation_ENTAP/Cn_EnTAP_2/similarity_search/DIAMOND/blastp_Cn_longest_aa_final_RefSeq.out	No	Yes	NA	NA	NA	NA	NA	NA	3694.POPTR_0006s28800.1	0	379	35493|Streptophyta	KOG4658@1|root,KOG4658@2759|Eukaryota,37RFN@33090|Viridiplantae,3GH54@35493|Streptophyta,4JRZR@91835|fabids	disease resistance protein	NA	ko:K13459	ko04626,map04626	NA	NA	NA	ko00000,ko00001	NA	NA	NA	LRR_8,NB-ARC
Cn_g23938.t1	sp|Q9SFT7|PBL26_ARATH	40.5	309	174	6	17	322	72	373	2.39e-63	61.4	sp|Q9SFT7|PBL26_ARATH Probable serine/threonine-protein kinase PBL26 OS=Arabidopsis thaliana OX=3702 GN=PBL26 PE=2 SV=1	arabidopsis thaliana	arabidopsis thaliana;arabidopsis;camelineae;brassicaceae;brassicales;malvids;rosids;pentapetalae;gunneridae;eudicotyledons;mesangiospermae;magnoliopsida;spermatophyta;euphyllophyta;tracheophyta;embryophyta;streptophytina;streptophyta;viridiplantae;eukaryota;cellular organisms;root	/pbi-acc1/byChoi/Cirsium_nipponicum_dnDNAseq/metadata/new_data_2024/functional_annotation_ENTAP/Cn_EnTAP_2/similarity_search/DIAMOND/blastp_Cn_longest_aa_final_uniprot_sprot.out	No	Yes	|EMBL; AC012395; AAF20239.1; -; Genomic_DNA.|EMBL; CP002686; AEE74495.1; -; Genomic_DNA.|EMBL; BT004627; AAO42873.1; -; mRNA.|RefSeq; NP_566298.1; NM_111587.3.|AlphaFoldDB; Q9SFT7; -.|SMR; Q9SFT7; -.|STRING; 3702.AT3G07070.1; -.|PaxDb; Q9SFT7; -.|ProteomicsDB; 236437; -.|EnsemblPlants; AT3G07070.1; AT3G07070.1; AT3G07070.|GeneID; 819893; -.|Gramene; AT3G07070.1; AT3G07070.1; AT3G07070.|Araport; A…	|-!- FUNCTION: May be involved in plant defense signaling.| {ECO:0000250|UniProtKB:O48814}.|-!- CATALYTIC ACTIVITY:| Reaction=ATP + L-seryl-[protein] = ADP + H(+) + O-phospho-L-seryl-| [protein]; Xref=Rhea:RHEA:17989, Rhea:RHEA-COMP:9863, Rhea:RHEA-| COMP:11604, ChEBI:CHEBI:15378, ChEBI:CHEBI:29999, ChEBI:CHEBI:30616,| ChEBI:CHEBI:83421, ChEBI:CHEBI:456216; EC=2.7.11.1;| Evidence={ECO:0000305};|-…	NA	GO:0006468,GO:0006952,	GO:0005886,	GO:0004674,GO:0005524,GO:0106310,	29760.VIT_18s0001g01370.t01	0	197	35493|Streptophyta	COG0515@1|root,2QQPF@2759|Eukaryota,37R7I@33090|Viridiplantae,3GB3T@35493|Streptophyta	Wall-associated receptor kinase	NA	NA	NA	NA	NA	NA	NA	NA	NA	NA	EGF_CA,GUB_WAK_bind,Pkinase,Pkinase_Tyr,WAK
Cn_g23935.t1	XP_024982448.1	99.2	711	6	0	1	711	1	711	0	99.9	XP_024982448.1 eukaryotic translation initiation factor 3 subunit B-like [Cynara cardunculus var. scolymus]	cynara cardunculus var. scolymus	cynara cardunculus var. scolymus;cynara cardunculus subsp. cardunculus;cynara cardunculus;cynara;carduinae;cardueae;carduoideae;asteraceae;asterales;campanulids;asterids;pentapetalae;gunneridae;eudicotyledons;mesangiospermae;magnoliopsida;spermatophyta;euphyllophyta;tracheophyta;embryophyta;streptophytina;streptophyta;viridiplantae;eukaryota;cellular organisms;root	/pbi-acc1/byChoi/Cirsium_nipponicum_dnDNAseq/metadata/new_data_2024/functional_annotation_ENTAP/Cn_EnTAP_2/similarity_search/DIAMOND/blastp_Cn_longest_aa_final_RefSeq.out	No	Yes	NA	NA	NA	NA	NA	NA	29760.VIT_04s0008g07070.t01	0	1291	35493|Streptophyta	COG5354@1|root,KOG2314@2759|Eukaryota,37PR9@33090|Viridiplantae,3G9G9@35493|Streptophyta	Component of the eukaryotic translation initiation factor 3 (eIF-3) complex, which is involved in protein synthesis and, together with other initiation factors, stimulates binding of mRNA and methionyl-tRNAi to the 40S ribosome	NA	ko:K03253	ko03013,map03013	NA	NA	NA	ko00000,ko00001,ko03012,ko03019	NA	NA	NA	RRM_1,eIF2A
Cn_g23934.t2	XP_024982449.1	97.3	600	16	0	1	600	1	600	0	99.8	XP_024982449.1 protein NRT1/ PTR FAMILY 7.2-like [Cynara cardunculus var. scolymus]	cynara cardunculus var. scolymus	cynara cardunculus var. scolymus;cynara cardunculus subsp. cardunculus;cynara cardunculus;cynara;carduinae;cardueae;carduoideae;asteraceae;asterales;campanulids;asterids;pentapetalae;gunneridae;eudicotyledons;mesangiospermae;magnoliopsida;spermatophyta;euphyllophyta;tracheophyta;embryophyta;streptophytina;streptophyta;viridiplantae;eukaryota;cellular organisms;root	/pbi-acc1/byChoi/Cirsium_nipponicum_dnDNAseq/metadata/new_data_2024/functional_annotation_ENTAP/Cn_EnTAP_2/similarity_search/DIAMOND/blastp_Cn_longest_aa_final_RefSeq.out	No	Yes	NA	NA	NA	NA	NA	NA	4113.PGSC0003DMT400061974	0	959	35493|Streptophyta	COG3104@1|root,KOG1237@2759|Eukaryota,37JQT@33090|Viridiplantae,3G8RH@35493|Streptophyta,44BB5@71274|asterids	POT family	NA	ko:K14638	NA	NA	NA	NA	ko00000,ko02000	GO:0001101,GO:0006810,GO:0006811,GO:0006812,GO:0006813,GO:0006820,GO:0007275,GO:0007568,GO:0008150,GO:0009987,GO:0010035,GO:0010038,GO:0010150,GO:0010167,GO:0015698,GO:0015706,GO:0030001,GO:0032501,GO:0032502,GO:0034220,GO:0042221,GO:0042592,GO:0046686,GO:0048366,GO:0048367,GO:0048731,GO:0048827,GO:0048856,GO:0048878,GO:0050801,GO:0050896,GO:0051179,GO:0051234,GO:0055065,GO:0055067,GO:0055075,GO:…	GO:0005575,GO:0005623,GO:0005886,GO:0016020,GO:0044464,GO:0071944,	GO:0003674,GO:0005215,GO:0005451,GO:0008324,GO:0008509,GO:0015075,GO:0015078,GO:0015079,GO:0015103,GO:0015112,GO:0015291,GO:0015297,GO:0015298,GO:0015299,GO:0015318,GO:0015386,GO:0015491,GO:0022804,GO:0022821,GO:0022857,GO:0022890,GO:0046873,	PTR2
Cn_g23932.t1	XP_024983818.1	96.8	597	19	0	1	597	1	597	0	99.8	XP_024983818.1 protein NRT1/ PTR FAMILY 7.3-like isoform X1 [Cynara cardunculus var. scolymus]	cynara cardunculus var. scolymus	cynara cardunculus var. scolymus;cynara cardunculus subsp. cardunculus;cynara cardunculus;cynara;carduinae;cardueae;carduoideae;asteraceae;asterales;campanulids;asterids;pentapetalae;gunneridae;eudicotyledons;mesangiospermae;magnoliopsida;spermatophyta;euphyllophyta;tracheophyta;embryophyta;streptophytina;streptophyta;viridiplantae;eukaryota;cellular organisms;root	/pbi-acc1/byChoi/Cirsium_nipponicum_dnDNAseq/metadata/new_data_2024/functional_annotation_ENTAP/Cn_EnTAP_2/similarity_search/DIAMOND/blastp_Cn_longest_aa_final_RefSeq.out	No	Yes	NA	NA	NA	NA	NA	NA	4113.PGSC0003DMT400061974	0	962	35493|Streptophyta	COG3104@1|root,KOG1237@2759|Eukaryota,37JQT@33090|Viridiplantae,3G8RH@35493|Streptophyta,44BB5@71274|asterids	POT family	NA	ko:K14638	NA	NA	NA	NA	ko00000,ko02000	GO:0001101,GO:0006810,GO:0006811,GO:0006812,GO:0006813,GO:0006820,GO:0007275,GO:0007568,GO:0008150,GO:0009987,GO:0010035,GO:0010038,GO:0010150,GO:0010167,GO:0015698,GO:0015706,GO:0030001,GO:0032501,GO:0032502,GO:0034220,GO:0042221,GO:0042592,GO:0046686,GO:0048366,GO:0048367,GO:0048731,GO:0048827,GO:0048856,GO:0048878,GO:0050801,GO:0050896,GO:0051179,GO:0051234,GO:0055065,GO:0055067,GO:0055075,GO:…	GO:0005575,GO:0005623,GO:0005886,GO:0016020,GO:0044464,GO:0071944,	GO:0003674,GO:0005215,GO:0005451,GO:0008324,GO:0008509,GO:0015075,GO:0015078,GO:0015079,GO:0015103,GO:0015112,GO:0015291,GO:0015297,GO:0015298,GO:0015299,GO:0015318,GO:0015386,GO:0015491,GO:0022804,GO:0022821,GO:0022857,GO:0022890,GO:0046873,	PTR2
Cn_g23931.t1	XP_024960371.1	89.2	194	21	0	1	194	1	194	1.58e-110	82.6	XP_024960371.1 uncharacterized protein LOC112500981 [Cynara cardunculus var. scolymus]	cynara cardunculus var. scolymus	cynara cardunculus var. scolymus;cynara cardunculus subsp. cardunculus;cynara cardunculus;cynara;carduinae;cardueae;carduoideae;asteraceae;asterales;campanulids;asterids;pentapetalae;gunneridae;eudicotyledons;mesangiospermae;magnoliopsida;spermatophyta;euphyllophyta;tracheophyta;embryophyta;streptophytina;streptophyta;viridiplantae;eukaryota;cellular organisms;root	/pbi-acc1/byChoi/Cirsium_nipponicum_dnDNAseq/metadata/new_data_2024/functional_annotation_ENTAP/Cn_EnTAP_2/similarity_search/DIAMOND/blastp_Cn_longest_aa_final_RefSeq.out	No	No	NA	NA	NA	NA	NA	NA	3694.POPTR_0018s13040.1	0	95.9	35493|Streptophyta	28PAW@1|root,2QVY8@2759|Eukaryota,37TG3@33090|Viridiplantae,3GGWW@35493|Streptophyta,4JGXE@91835|fabids	superfamily. Protein	NA	NA	NA	NA	NA	NA	NA	NA	NA	NA	TPR_17
Cn_g21157.t1	XP_024968010.1	95.1	205	6	1	1	205	1	201	6.25e-139	99.5	XP_024968010.1 UPF0664 stress-induced protein C29B12.11c-like [Cynara cardunculus var. scolymus]	cynara cardunculus var. scolymus	cynara cardunculus var. scolymus;cynara cardunculus subsp. cardunculus;cynara cardunculus;cynara;carduinae;cardueae;carduoideae;asteraceae;asterales;campanulids;asterids;pentapetalae;gunneridae;eudicotyledons;mesangiospermae;magnoliopsida;spermatophyta;euphyllophyta;tracheophyta;embryophyta;streptophytina;streptophyta;viridiplantae;eukaryota;cellular organisms;root	/pbi-acc1/byChoi/Cirsium_nipponicum_dnDNAseq/metadata/new_data_2024/functional_annotation_ENTAP/Cn_EnTAP_2/similarity_search/DIAMOND/blastp_Cn_longest_aa_final_RefSeq.out	No	Yes	NA	NA	NA	NA	NA	NA	3711.Bra006108.1-P	0	319	35493|Streptophyta	KOG3294@1|root,KOG3294@2759|Eukaryota,37JVV@33090|Viridiplantae,3G98D@35493|Streptophyta,3HZ71@3699|Brassicales	female pronucleus assembly	NA	NA	NA	NA	NA	NA	NA	NA	NA	NA	NA
Cn_g21152.t1	XP_024967943.1	90.4	376	27	2	1	373	1	370	2.04e-235	99.7	XP_024967943.1 probable envelope ADP,ATP carrier protein, chloroplastic [Cynara cardunculus var. scolymus]	cynara cardunculus var. scolymus	cynara cardunculus var. scolymus;cynara cardunculus subsp. cardunculus;cynara cardunculus;cynara;carduinae;cardueae;carduoideae;asteraceae;asterales;campanulids;asterids;pentapetalae;gunneridae;eudicotyledons;mesangiospermae;magnoliopsida;spermatophyta;euphyllophyta;tracheophyta;embryophyta;streptophytina;streptophyta;viridiplantae;eukaryota;cellular organisms;root	/pbi-acc1/byChoi/Cirsium_nipponicum_dnDNAseq/metadata/new_data_2024/functional_annotation_ENTAP/Cn_EnTAP_2/similarity_search/DIAMOND/blastp_Cn_longest_aa_final_RefSeq.out	No	Yes	NA	NA	NA	NA	NA	NA	3694.POPTR_0006s10070.1	0	512	35493|Streptophyta	KOG0752@1|root,KOG0752@2759|Eukaryota,37P1X@33090|Viridiplantae,3G81U@35493|Streptophyta,4JMM5@91835|fabids	Belongs to the mitochondrial carrier (TC 2.A.29) family	NA	ko:K14684	NA	NA	NA	NA	ko00000,ko02000	GO:0006091,GO:0006807,GO:0006810,GO:0006811,GO:0006820,GO:0006839,GO:0006855,GO:0006862,GO:0008150,GO:0008152,GO:0009314,GO:0009416,GO:0009605,GO:0009607,GO:0009624,GO:0009628,GO:0009765,GO:0009987,GO:0010117,GO:0010206,GO:0015711,GO:0015748,GO:0015865,GO:0015867,GO:0015868,GO:0015931,GO:0015979,GO:0019538,GO:0019684,GO:0030091,GO:0034220,GO:0042221,GO:0043170,GO:0043207,GO:0044237,GO:0044238,GO:…	GO:0005575,GO:0005622,GO:0005623,GO:0005737,GO:0005739,GO:0005740,GO:0005743,GO:0009507,GO:0009526,GO:0009536,GO:0009579,GO:0009941,GO:0016020,GO:0019866,GO:0031090,GO:0031224,GO:0031966,GO:0031967,GO:0031975,GO:0034357,GO:0042651,GO:0043226,GO:0043227,GO:0043229,GO:0043231,GO:0044422,GO:0044424,GO:0044425,GO:0044429,GO:0044434,GO:0044435,GO:0044436,GO:0044444,GO:0044446,GO:0044464,	GO:0000295,GO:0003674,GO:0005215,GO:0005346,GO:0005347,GO:0008509,GO:0008514,GO:0015075,GO:0015215,GO:0015216,GO:0015605,GO:0015932,GO:0022857,GO:1901505,	Mito_carr
Cn_g21151.t1	XP_024963982.1	91.8	184	15	0	1	184	1	184	3.65e-124	99.5	XP_024963982.1 disease resistance response protein 206-like [Cynara cardunculus var. scolymus]	cynara cardunculus var. scolymus	cynara cardunculus var. scolymus;cynara cardunculus subsp. cardunculus;cynara cardunculus;cynara;carduinae;cardueae;carduoideae;asteraceae;asterales;campanulids;asterids;pentapetalae;gunneridae;eudicotyledons;mesangiospermae;magnoliopsida;spermatophyta;euphyllophyta;tracheophyta;embryophyta;streptophytina;streptophyta;viridiplantae;eukaryota;cellular organisms;root	/pbi-acc1/byChoi/Cirsium_nipponicum_dnDNAseq/metadata/new_data_2024/functional_annotation_ENTAP/Cn_EnTAP_2/similarity_search/DIAMOND/blastp_Cn_longest_aa_final_RefSeq.out	No	Yes	NA	NA	NA	NA	NA	NA	29760.VIT_02s0025g00760.t01	0	290	35493|Streptophyta	29XXM@1|root,2QW0S@2759|Eukaryota,37QDX@33090|Viridiplantae,3GE19@35493|Streptophyta	Dirigent proteins impart stereoselectivity on the phenoxy radical-coupling reaction, yielding optically active lignans from two molecules of coniferyl alcohol in the biosynthesis of lignans, flavonolignans, and alkaloids and thus plays a central role in plant secondary metabolism	NA	NA	NA	NA	NA	NA	NA	NA	NA	NA	Dirigent
Cn_g28328.t1	XP_024966046.1	63.4	101	30	3	7	107	4	97	1.29e-32	93.5	XP_024966046.1 uncharacterized protein LOC112506265 [Cynara cardunculus var. scolymus]	cynara cardunculus var. scolymus	cynara cardunculus var. scolymus;cynara cardunculus subsp. cardunculus;cynara cardunculus;cynara;carduinae;cardueae;carduoideae;asteraceae;asterales;campanulids;asterids;pentapetalae;gunneridae;eudicotyledons;mesangiospermae;magnoliopsida;spermatophyta;euphyllophyta;tracheophyta;embryophyta;streptophytina;streptophyta;viridiplantae;eukaryota;cellular organisms;root	/pbi-acc1/byChoi/Cirsium_nipponicum_dnDNAseq/metadata/new_data_2024/functional_annotation_ENTAP/Cn_EnTAP_2/similarity_search/DIAMOND/blastp_Cn_longest_aa_final_RefSeq.out	No	No	NA	NA	NA	NA	NA	NA	3702.AT1G34070.1	0	95.5	35493|Streptophyta	COG2801@1|root,KOG0017@2759|Eukaryota,37Z1Z@33090|Viridiplantae,3GQ6U@35493|Streptophyta,3HVH0@3699|Brassicales	Encoded by	NA	NA	NA	NA	NA	NA	NA	NA	NA	NA	Retrotran_gag_2
Cn_g28327.t1	XP_033511138.1	46.5	101	32	3	3	88	10	103	2.7e-08	90.5	XP_033511138.1 uncharacterized protein LOC117275892 [Nicotiana tomentosiformis]	nicotiana tomentosiformis	nicotiana tomentosiformis;nicotiana;nicotianeae;nicotianoideae;solanaceae;solanales;lamiids;asterids;pentapetalae;gunneridae;eudicotyledons;mesangiospermae;magnoliopsida;spermatophyta;euphyllophyta;tracheophyta;embryophyta;streptophytina;streptophyta;viridiplantae;eukaryota;cellular organisms;root	/pbi-acc1/byChoi/Cirsium_nipponicum_dnDNAseq/metadata/new_data_2024/functional_annotation_ENTAP/Cn_EnTAP_2/similarity_search/DIAMOND/blastp_Cn_longest_aa_final_RefSeq.out	No	No	NA	NA	NA	NA	NA	NA	4081.Solyc06g084530.2.1	3e-06	50.4	35493|Streptophyta	COG0464@1|root,KOG0737@2759|Eukaryota,37IUV@33090|Viridiplantae,3G8DY@35493|Streptophyta,44QF7@71274|asterids	ATPase family associated with various cellular activities (AAA)	NA	NA	NA	NA	NA	NA	NA	GO:0002090,GO:0002092,GO:0003008,GO:0007610,GO:0007611,GO:0007612,GO:0007613,GO:0008150,GO:0009893,GO:0010604,GO:0010646,GO:0010648,GO:0019222,GO:0023051,GO:0023057,GO:0030100,GO:0031323,GO:0031325,GO:0032501,GO:0032879,GO:0045807,GO:0048259,GO:0048260,GO:0048518,GO:0048519,GO:0048522,GO:0048523,GO:0050789,GO:0050794,GO:0050804,GO:0050805,GO:0050877,GO:0050890,GO:0051049,GO:0051050,GO:0051128,GO:…	GO:0005575,GO:0005622,GO:0005623,GO:0005634,GO:0005886,GO:0016020,GO:0043226,GO:0043227,GO:0043229,GO:0043231,GO:0044424,GO:0044425,GO:0044456,GO:0044459,GO:0044464,GO:0045202,GO:0045211,GO:0071944,GO:0097060,GO:0098590,GO:0098794,	GO:0003674,GO:0003824,GO:0016462,GO:0016787,GO:0016817,GO:0016818,GO:0016887,GO:0017111,	AAA,FHA
Cn_g28325.t1	XP_023764180.1	79.2	625	121	2	1	624	1	617	0	99.8	XP_023764180.1 ankyrin repeat-containing protein NPR4 [Lactuca sativa]	lactuca sativa	lactuca sativa;lactuca;lactucinae;cichorieae;cichorioideae;asteraceae;asterales;campanulids;asterids;pentapetalae;gunneridae;eudicotyledons;mesangiospermae;magnoliopsida;spermatophyta;euphyllophyta;tracheophyta;embryophyta;streptophytina;streptophyta;viridiplantae;eukaryota;cellular organisms;root	/pbi-acc1/byChoi/Cirsium_nipponicum_dnDNAseq/metadata/new_data_2024/functional_annotation_ENTAP/Cn_EnTAP_2/similarity_search/DIAMOND/blastp_Cn_longest_aa_final_RefSeq.out	No	Yes	NA	NA	NA	NA	NA	NA	3711.Bra027577.1-P	0	451	35493|Streptophyta	COG0666@1|root,KOG0504@2759|Eukaryota,37SVB@33090|Viridiplantae,3GMEN@35493|Streptophyta	Domain of unknown function	NA	ko:K15503	NA	NA	NA	NA	ko00000,ko01009,ko03400	NA	NA	NA	Ank_2,PGG
Cn_g17039.t1	XP_024990600.1	91.6	1293	104	1	1	1289	1	1293	0	99.9	XP_024990600.1 protein PRD1 [Cynara cardunculus var. scolymus]	cynara cardunculus var. scolymus	cynara cardunculus var. scolymus;cynara cardunculus subsp. cardunculus;cynara cardunculus;cynara;carduinae;cardueae;carduoideae;asteraceae;asterales;campanulids;asterids;pentapetalae;gunneridae;eudicotyledons;mesangiospermae;magnoliopsida;spermatophyta;euphyllophyta;tracheophyta;embryophyta;streptophytina;streptophyta;viridiplantae;eukaryota;cellular organisms;root	/pbi-acc1/byChoi/Cirsium_nipponicum_dnDNAseq/metadata/new_data_2024/functional_annotation_ENTAP/Cn_EnTAP_2/similarity_search/DIAMOND/blastp_Cn_longest_aa_final_RefSeq.out	No	Yes	NA	NA	NA	NA	NA	NA	3847.GLYMA11G36750.1	0	1188	35493|Streptophyta	28JE2@1|root,2QRT1@2759|Eukaryota,37RX9@33090|Viridiplantae,3GH5I@35493|Streptophyta,4JK5G@91835|fabids	AtPRD1,PRD1	NA	NA	NA	NA	NA	NA	NA	NA	NA	NA	NA
Cn_g17036.t1	XP_024991529.1	93	517	27	3	1	513	1	512	0	98.1	XP_024991529.1 ATP-dependent 6-phosphofructokinase 4, chloroplastic-like isoform X1 [Cynara cardunculus var. scolymus]	cynara cardunculus var. scolymus	cynara cardunculus var. scolymus;cynara cardunculus subsp. cardunculus;cynara cardunculus;cynara;carduinae;cardueae;carduoideae;asteraceae;asterales;campanulids;asterids;pentapetalae;gunneridae;eudicotyledons;mesangiospermae;magnoliopsida;spermatophyta;euphyllophyta;tracheophyta;embryophyta;streptophytina;streptophyta;viridiplantae;eukaryota;cellular organisms;root	/pbi-acc1/byChoi/Cirsium_nipponicum_dnDNAseq/metadata/new_data_2024/functional_annotation_ENTAP/Cn_EnTAP_2/similarity_search/DIAMOND/blastp_Cn_longest_aa_final_RefSeq.out	No	Yes	NA	NA	NA	NA	NA	NA	29760.VIT_16s0013g01140.t01	0	775	35493|Streptophyta	COG0205@1|root,KOG2440@2759|Eukaryota,37R0Z@33090|Viridiplantae,3G9ZT@35493|Streptophyta	Catalyzes the phosphorylation of D-fructose 6-phosphate to fructose 1,6-bisphosphate by ATP, the first committing step of glycolysis	NA	ko:K00850	ko00010,ko00030,ko00051,ko00052,ko00680,ko01100,ko01110,ko01120,ko01130,ko01200,ko01230,ko03018,ko04152,ko05230,map00010,map00030,map00051,map00052,map00680,map01100,map01110,map01120,map01130,map01200,map01230,map03018,map04152,map05230	M00001,M00345	R00756,R03236,R03237,R03238,R03239,R04779	RC00002,RC00017	ko00000,ko00001,ko00002,ko01000,ko01009,ko03019	GO:0005975,GO:0006082,GO:0006090,GO:0006091,GO:0006096,GO:0006139,GO:0006163,GO:0006164,GO:0006165,GO:0006725,GO:0006732,GO:0006733,GO:0006753,GO:0006754,GO:0006757,GO:0006793,GO:0006796,GO:0006807,GO:0008150,GO:0008152,GO:0009056,GO:0009058,GO:0009108,GO:0009117,GO:0009123,GO:0009124,GO:0009126,GO:0009127,GO:0009132,GO:0009135,GO:0009141,GO:0009142,GO:0009144,GO:0009145,GO:0009150,GO:0009152,GO:…	GO:0005575,GO:0005622,GO:0005623,GO:0005737,GO:0009507,GO:0009536,GO:0043226,GO:0043227,GO:0043229,GO:0043231,GO:0044424,GO:0044444,GO:0044464,	GO:0003674,GO:0003824,GO:0003872,GO:0008443,GO:0016301,GO:0016740,GO:0016772,GO:0016773,GO:0019200,	PFK
Cn_g17033.t1	XP_043613839.1	73.1	160	37	2	4	163	6	159	3.2e-63	97.6	XP_043613839.1 oleosin L-like [Erigeron canadensis]	erigeron canadensis	erigeron canadensis;erigeron;conyzinae;north american clade;astereae;asteroideae;asteraceae;asterales;campanulids;asterids;pentapetalae;gunneridae;eudicotyledons;mesangiospermae;magnoliopsida;spermatophyta;euphyllophyta;tracheophyta;embryophyta;streptophytina;streptophyta;viridiplantae;eukaryota;cellular organisms;root	/pbi-acc1/byChoi/Cirsium_nipponicum_dnDNAseq/metadata/new_data_2024/functional_annotation_ENTAP/Cn_EnTAP_2/similarity_search/DIAMOND/blastp_Cn_longest_aa_final_RefSeq.out	No	Yes	NA	NA	NA	NA	NA	NA	4081.Solyc06g034040.1.1	0	157	35493|Streptophyta	2AQCQ@1|root,2RZIP@2759|Eukaryota,37V0E@33090|Viridiplantae,3GIY9@35493|Streptophyta,44K0S@71274|asterids	Oleosin 1-like	NA	NA	NA	NA	NA	NA	NA	GO:0000003,GO:0003006,GO:0006950,GO:0007275,GO:0008150,GO:0009266,GO:0009409,GO:0009628,GO:0009791,GO:0009845,GO:0010154,GO:0010344,GO:0010876,GO:0019915,GO:0019953,GO:0022414,GO:0032501,GO:0032502,GO:0033036,GO:0044085,GO:0044703,GO:0048316,GO:0048608,GO:0048731,GO:0048856,GO:0050826,GO:0050896,GO:0051179,GO:0051235,GO:0051704,GO:0061458,GO:0065007,GO:0065008,GO:0071840,GO:0090351,	GO:0005575,GO:0005576,GO:0005622,GO:0005623,GO:0005811,GO:0016020,GO:0043226,GO:0043228,GO:0043229,GO:0043232,GO:0044424,GO:0044464,	NA	Oleosin
Cn_g17032.t2	XP_024992025.1	96.6	619	21	0	26	644	12	630	0	94.4	XP_024992025.1 polycomb group protein EMBRYONIC FLOWER 2-like isoform X1 [Cynara cardunculus var. scolymus]	cynara cardunculus var. scolymus	cynara cardunculus var. scolymus;cynara cardunculus subsp. cardunculus;cynara cardunculus;cynara;carduinae;cardueae;carduoideae;asteraceae;asterales;campanulids;asterids;pentapetalae;gunneridae;eudicotyledons;mesangiospermae;magnoliopsida;spermatophyta;euphyllophyta;tracheophyta;embryophyta;streptophytina;streptophyta;viridiplantae;eukaryota;cellular organisms;root	/pbi-acc1/byChoi/Cirsium_nipponicum_dnDNAseq/metadata/new_data_2024/functional_annotation_ENTAP/Cn_EnTAP_2/similarity_search/DIAMOND/blastp_Cn_longest_aa_final_RefSeq.out	No	Yes	NA	NA	NA	NA	NA	NA	29760.VIT_16s0013g00860.t01	0	780	35493|Streptophyta	KOG2350@1|root,KOG2350@2759|Eukaryota,37JXF@33090|Viridiplantae,3G7WH@35493|Streptophyta	Polycomb group protein EMBRYONIC FLOWER	NA	NA	NA	NA	NA	NA	NA	GO:0006139,GO:0006349,GO:0006355,GO:0006725,GO:0006807,GO:0008150,GO:0008152,GO:0009889,GO:0009909,GO:0009910,GO:0009987,GO:0010468,GO:0010556,GO:0019219,GO:0019222,GO:0031323,GO:0031326,GO:0034641,GO:0040029,GO:0044237,GO:0044238,GO:0046483,GO:0048519,GO:0048580,GO:0048581,GO:0048831,GO:0050789,GO:0050793,GO:0050794,GO:0051093,GO:0051171,GO:0051239,GO:0051241,GO:0051252,GO:0060255,GO:0065007,GO:…	GO:0005575,GO:0005622,GO:0005623,GO:0005634,GO:0043226,GO:0043227,GO:0043229,GO:0043231,GO:0044424,GO:0044464,	GO:0003674,GO:0003676,GO:0003677,GO:0003682,GO:0003700,GO:0005488,GO:0031490,GO:0097159,GO:0140110,GO:1901363,	VEFS-Box
Cn_g820.t1	XP_024961735.1	91.1	461	29	2	1	450	1	460	1.02e-277	99.8	XP_024961735.1 RNA polymerase II-associated protein 3 isoform X1 [Cynara cardunculus var. scolymus]	cynara cardunculus var. scolymus	cynara cardunculus var. scolymus;cynara cardunculus subsp. cardunculus;cynara cardunculus;cynara;carduinae;cardueae;carduoideae;asteraceae;asterales;campanulids;asterids;pentapetalae;gunneridae;eudicotyledons;mesangiospermae;magnoliopsida;spermatophyta;euphyllophyta;tracheophyta;embryophyta;streptophytina;streptophyta;viridiplantae;eukaryota;cellular organisms;root	/pbi-acc1/byChoi/Cirsium_nipponicum_dnDNAseq/metadata/new_data_2024/functional_annotation_ENTAP/Cn_EnTAP_2/similarity_search/DIAMOND/blastp_Cn_longest_aa_final_RefSeq.out	No	Yes	NA	NA	NA	NA	NA	NA	3694.POPTR_0005s01710.1	0	431	35493|Streptophyta	COG0457@1|root,KOG4648@2759|Eukaryota,37PM2@33090|Viridiplantae,3GB2R@35493|Streptophyta,4JMHJ@91835|fabids	RNA polymerase II-associated protein	NA	NA	NA	NA	NA	NA	NA	NA	GO:0005575,GO:0005622,GO:0005623,GO:0005737,GO:0005829,GO:0032991,GO:0044424,GO:0044444,GO:0044464,GO:0097255,	NA	RPAP3_C,TPR_1,TPR_8
Cn_g819.t1	XP_024961734.1	97.5	447	11	0	1	447	1	447	0	99.3	XP_024961734.1 GTPase-activating protein gyp7-like [Cynara cardunculus var. scolymus]	cynara cardunculus var. scolymus	cynara cardunculus var. scolymus;cynara cardunculus subsp. cardunculus;cynara cardunculus;cynara;carduinae;cardueae;carduoideae;asteraceae;asterales;campanulids;asterids;pentapetalae;gunneridae;eudicotyledons;mesangiospermae;magnoliopsida;spermatophyta;euphyllophyta;tracheophyta;embryophyta;streptophytina;streptophyta;viridiplantae;eukaryota;cellular organisms;root	/pbi-acc1/byChoi/Cirsium_nipponicum_dnDNAseq/metadata/new_data_2024/functional_annotation_ENTAP/Cn_EnTAP_2/similarity_search/DIAMOND/blastp_Cn_longest_aa_final_RefSeq.out	No	Yes	NA	NA	NA	NA	NA	NA	29760.VIT_19s0177g00170.t01	0	647	35493|Streptophyta	COG5210@1|root,KOG2197@2759|Eukaryota,37MP5@33090|Viridiplantae,3GGF4@35493|Streptophyta	TBC1 domain family member	NA	ko:K20168	ko04137,map04137	NA	NA	NA	ko00000,ko00001,ko04131	GO:0006810,GO:0006886,GO:0008104,GO:0008150,GO:0015031,GO:0015833,GO:0031338,GO:0032879,GO:0033036,GO:0033043,GO:0042886,GO:0043085,GO:0043087,GO:0043547,GO:0044093,GO:0045184,GO:0046907,GO:0050789,GO:0050790,GO:0050794,GO:0051049,GO:0051128,GO:0051179,GO:0051234,GO:0051336,GO:0051345,GO:0051641,GO:0051649,GO:0060627,GO:0065007,GO:0065009,GO:0070727,GO:0071702,GO:0071705,GO:0090630,	GO:0005575,GO:0005576,GO:0005622,GO:0005623,GO:0005737,GO:0012505,GO:0044424,GO:0044464,	GO:0003674,GO:0005096,GO:0005488,GO:0005515,GO:0008047,GO:0019899,GO:0030234,GO:0030695,GO:0031267,GO:0051020,GO:0060589,GO:0098772,	RabGAP-TBC
Cn_g817.t1	XP_024963314.1	90.9	328	29	1	1	328	1	327	1.78e-216	99.7	XP_024963314.1 nicotianamine synthase-like [Cynara cardunculus var. scolymus]	cynara cardunculus var. scolymus	cynara cardunculus var. scolymus;cynara cardunculus subsp. cardunculus;cynara cardunculus;cynara;carduinae;cardueae;carduoideae;asteraceae;asterales;campanulids;asterids;pentapetalae;gunneridae;eudicotyledons;mesangiospermae;magnoliopsida;spermatophyta;euphyllophyta;tracheophyta;embryophyta;streptophytina;streptophyta;viridiplantae;eukaryota;cellular organisms;root	/pbi-acc1/byChoi/Cirsium_nipponicum_dnDNAseq/metadata/new_data_2024/functional_annotation_ENTAP/Cn_EnTAP_2/similarity_search/DIAMOND/blastp_Cn_longest_aa_final_RefSeq.out	No	Yes	NA	NA	NA	NA	NA	NA	29760.VIT_14s0060g01190.t01	0	396	35493|Streptophyta	28MAT@1|root,2QTU6@2759|Eukaryota,37J7E@33090|Viridiplantae,3G8DD@35493|Streptophyta	nicotianamine	NA	ko:K05953	NA	NA	NA	NA	ko00000,ko01000	GO:0000003,GO:0000902,GO:0000904,GO:0003006,GO:0006810,GO:0007275,GO:0008150,GO:0009555,GO:0009653,GO:0009826,GO:0009856,GO:0009860,GO:0009932,GO:0009987,GO:0010232,GO:0010233,GO:0016043,GO:0016049,GO:0022414,GO:0030154,GO:0032501,GO:0032502,GO:0032989,GO:0040007,GO:0044706,GO:0048229,GO:0048468,GO:0048588,GO:0048589,GO:0048856,GO:0048868,GO:0048869,GO:0051179,GO:0051234,GO:0051704,GO:0060560,GO:…	NA	NA	NAS
Cn_g816.t1	XP_021988454.1	61.7	209	80	0	1	209	1	209	4.43e-86	95.4	XP_021988454.1 uncharacterized protein LOC110885068 [Helianthus annuus]	helianthus annuus	helianthus annuus;helianthus;heliantheae;heliantheae alliance;asteroideae;asteraceae;asterales;campanulids;asterids;pentapetalae;gunneridae;eudicotyledons;mesangiospermae;magnoliopsida;spermatophyta;euphyllophyta;tracheophyta;embryophyta;streptophytina;streptophyta;viridiplantae;eukaryota;cellular organisms;root	/pbi-acc1/byChoi/Cirsium_nipponicum_dnDNAseq/metadata/new_data_2024/functional_annotation_ENTAP/Cn_EnTAP_2/similarity_search/DIAMOND/blastp_Cn_longest_aa_final_RefSeq.out	No	No	NA	NA	NA	NA	NA	NA	3847.GLYMA20G23000.1	0	228	35493|Streptophyta	28NZ7@1|root,2QVJS@2759|Eukaryota,37PFE@33090|Viridiplantae,3GD9W@35493|Streptophyta,4JNK6@91835|fabids	NA	NA	NA	NA	NA	NA	NA	NA	NA	NA	NA	NA
Cn_g815.t1	XP_023757440.1	36.7	431	213	8	6	379	2	429	1.6e-67	95.2	XP_023757440.1 probable disease resistance protein At5g66900 [Lactuca sativa]	lactuca sativa	lactuca sativa;lactuca;lactucinae;cichorieae;cichorioideae;asteraceae;asterales;campanulids;asterids;pentapetalae;gunneridae;eudicotyledons;mesangiospermae;magnoliopsida;spermatophyta;euphyllophyta;tracheophyta;embryophyta;streptophytina;streptophyta;viridiplantae;eukaryota;cellular organisms;root	/pbi-acc1/byChoi/Cirsium_nipponicum_dnDNAseq/metadata/new_data_2024/functional_annotation_ENTAP/Cn_EnTAP_2/similarity_search/DIAMOND/blastp_Cn_longest_aa_final_RefSeq.out	No	Yes	NA	NA	NA	NA	NA	NA	3847.GLYMA01G39010.1	0	163	35493|Streptophyta	COG4886@1|root,2QSSA@2759|Eukaryota,37R4B@33090|Viridiplantae,3GC2G@35493|Streptophyta,4JMFC@91835|fabids	disease resistance	NA	ko:K19613	ko04014,map04014	NA	NA	NA	ko00000,ko00001	NA	NA	NA	NB-ARC,RPW8
Cn_g811.t1	XP_024963284.1	94.2	486	28	0	1	486	1	486	2.37e-308	99.8	XP_024963284.1 pentatricopeptide repeat-containing protein At1g09190 isoform X1 [Cynara cardunculus var. scolymus]	cynara cardunculus var. scolymus	cynara cardunculus var. scolymus;cynara cardunculus subsp. cardunculus;cynara cardunculus;cynara;carduinae;cardueae;carduoideae;asteraceae;asterales;campanulids;asterids;pentapetalae;gunneridae;eudicotyledons;mesangiospermae;magnoliopsida;spermatophyta;euphyllophyta;tracheophyta;embryophyta;streptophytina;streptophyta;viridiplantae;eukaryota;cellular organisms;root	/pbi-acc1/byChoi/Cirsium_nipponicum_dnDNAseq/metadata/new_data_2024/functional_annotation_ENTAP/Cn_EnTAP_2/similarity_search/DIAMOND/blastp_Cn_longest_aa_final_RefSeq.out	No	Yes	NA	NA	NA	NA	NA	NA	59689.fgenesh1_pm.C_scaffold_1000744	0	375	35493|Streptophyta	KOG4197@1|root,KOG4197@2759|Eukaryota,37S0P@33090|Viridiplantae,3GAM7@35493|Streptophyta,3HNSQ@3699|Brassicales	Ppx/GppA phosphatase family	NA	ko:K15442	NA	NA	NA	NA	ko00000,ko03016	NA	NA	NA	HD,Ppx-GppA
Cn_g810.t1	XP_024964475.1	56.9	209	35	5	1	157	1	206	1.41e-62	99.4	XP_024964475.1 R-linalool synthase QH1, chloroplastic-like isoform X5 [Cynara cardunculus var. scolymus]	cynara cardunculus var. scolymus	cynara cardunculus var. scolymus;cynara cardunculus subsp. cardunculus;cynara cardunculus;cynara;carduinae;cardueae;carduoideae;asteraceae;asterales;campanulids;asterids;pentapetalae;gunneridae;eudicotyledons;mesangiospermae;magnoliopsida;spermatophyta;euphyllophyta;tracheophyta;embryophyta;streptophytina;streptophyta;viridiplantae;eukaryota;cellular organisms;root	/pbi-acc1/byChoi/Cirsium_nipponicum_dnDNAseq/metadata/new_data_2024/functional_annotation_ENTAP/Cn_EnTAP_2/similarity_search/DIAMOND/blastp_Cn_longest_aa_final_RefSeq.out	No	Yes	NA	NA	NA	NA	NA	NA	4558.Sb01g039090.1	0	88.2	35493|Streptophyta	28MUD@1|root,2QUH3@2759|Eukaryota,37M76@33090|Viridiplantae,3G7DK@35493|Streptophyta,3MBM4@4447|Liliopsida,3IQ8I@38820|Poales	Terpene synthase family, metal binding domain	NA	ko:K12742	ko00900,ko01110,map00900,map01110	NA	R08199	RC00637	ko00000,ko00001,ko01000	NA	NA	NA	Terpene_synth,Terpene_synth_C
Cn_g809.t1	XP_024983661.1	96.6	383	12	1	1	382	1	383	7.54e-248	99.7	XP_024983661.1 uncharacterized protein LOC112519676 [Cynara cardunculus var. scolymus]	cynara cardunculus var. scolymus	cynara cardunculus var. scolymus;cynara cardunculus subsp. cardunculus;cynara cardunculus;cynara;carduinae;cardueae;carduoideae;asteraceae;asterales;campanulids;asterids;pentapetalae;gunneridae;eudicotyledons;mesangiospermae;magnoliopsida;spermatophyta;euphyllophyta;tracheophyta;embryophyta;streptophytina;streptophyta;viridiplantae;eukaryota;cellular organisms;root	/pbi-acc1/byChoi/Cirsium_nipponicum_dnDNAseq/metadata/new_data_2024/functional_annotation_ENTAP/Cn_EnTAP_2/similarity_search/DIAMOND/blastp_Cn_longest_aa_final_RefSeq.out	No	No	NA	NA	NA	NA	NA	NA	29760.VIT_07s0005g01180.t01	0	302	35493|Streptophyta	28NIN@1|root,2QV49@2759|Eukaryota,37M4P@33090|Viridiplantae,3GDQ6@35493|Streptophyta	Protein of unknown function (DUF1645)	NA	NA	NA	NA	NA	NA	NA	NA	NA	NA	DUF1645
Cn_g808.t1	XP_024983437.1	90.5	891	74	3	1	881	24	913	0	99.9	XP_024983437.1 uncharacterized protein LOC112519513 isoform X1 [Cynara cardunculus var. scolymus]	cynara cardunculus var. scolymus	cynara cardunculus var. scolymus;cynara cardunculus subsp. cardunculus;cynara cardunculus;cynara;carduinae;cardueae;carduoideae;asteraceae;asterales;campanulids;asterids;pentapetalae;gunneridae;eudicotyledons;mesangiospermae;magnoliopsida;spermatophyta;euphyllophyta;tracheophyta;embryophyta;streptophytina;streptophyta;viridiplantae;eukaryota;cellular organisms;root	/pbi-acc1/byChoi/Cirsium_nipponicum_dnDNAseq/metadata/new_data_2024/functional_annotation_ENTAP/Cn_EnTAP_2/similarity_search/DIAMOND/blastp_Cn_longest_aa_final_RefSeq.out	No	No	NA	NA	NA	NA	NA	NA	NA	NA	NA	NA	NA	NA	NA	NA	NA	NA	NA	NA	NA	NA	NA	NA	NA
Cn_g804.t2	XP_024960479.1	88.4	121	11	3	1	121	1	118	1.29e-68	99.2	XP_024960479.1 uncharacterized protein LOC112501063 [Cynara cardunculus var. scolymus]	cynara cardunculus var. scolymus	cynara cardunculus var. scolymus;cynara cardunculus subsp. cardunculus;cynara cardunculus;cynara;carduinae;cardueae;carduoideae;asteraceae;asterales;campanulids;asterids;pentapetalae;gunneridae;eudicotyledons;mesangiospermae;magnoliopsida;spermatophyta;euphyllophyta;tracheophyta;embryophyta;streptophytina;streptophyta;viridiplantae;eukaryota;cellular organisms;root	/pbi-acc1/byChoi/Cirsium_nipponicum_dnDNAseq/metadata/new_data_2024/functional_annotation_ENTAP/Cn_EnTAP_2/similarity_search/DIAMOND/blastp_Cn_longest_aa_final_RefSeq.out	No	No	NA	NA	NA	NA	NA	NA	29760.VIT_14s0060g02670.t01	0	55.5	35493|Streptophyta	2E25A@1|root,2S9DT@2759|Eukaryota,37X6G@33090|Viridiplantae,3GM48@35493|Streptophyta	NA	NA	NA	NA	NA	NA	NA	NA	NA	NA	NA	NA
Cn_g803.t1	XP_024960434.1	84.8	164	18	1	1	164	1	157	2.08e-85	98.8	XP_024960434.1 nuclear transcription factor Y subunit B-4-like [Cynara cardunculus var. scolymus]	cynara cardunculus var. scolymus	cynara cardunculus var. scolymus;cynara cardunculus subsp. cardunculus;cynara cardunculus;cynara;carduinae;cardueae;carduoideae;asteraceae;asterales;campanulids;asterids;pentapetalae;gunneridae;eudicotyledons;mesangiospermae;magnoliopsida;spermatophyta;euphyllophyta;tracheophyta;embryophyta;streptophytina;streptophyta;viridiplantae;eukaryota;cellular organisms;root	/pbi-acc1/byChoi/Cirsium_nipponicum_dnDNAseq/metadata/new_data_2024/functional_annotation_ENTAP/Cn_EnTAP_2/similarity_search/DIAMOND/blastp_Cn_longest_aa_final_RefSeq.out	No	Yes	NA	NA	NA	NA	NA	NA	3694.POPTR_0013s02030.1	0	178	35493|Streptophyta	COG2036@1|root,KOG0869@2759|Eukaryota,37V03@33090|Viridiplantae,3GJ3I@35493|Streptophyta	Nuclear transcription factor Y subunit	NA	ko:K08065	ko04612,ko05152,ko05166,map04612,map05152,map05166	NA	NA	NA	ko00000,ko00001,ko03000	NA	NA	NA	CBFD_NFYB_HMF
Cn_g802.t1	XP_023733553.1	80	449	86	1	15	463	11	455	3.66e-208	96.6	XP_023733553.1 pentatricopeptide repeat-containing protein At1g80550, mitochondrial [Lactuca sativa]	lactuca sativa	lactuca sativa;lactuca;lactucinae;cichorieae;cichorioideae;asteraceae;asterales;campanulids;asterids;pentapetalae;gunneridae;eudicotyledons;mesangiospermae;magnoliopsida;spermatophyta;euphyllophyta;tracheophyta;embryophyta;streptophytina;streptophyta;viridiplantae;eukaryota;cellular organisms;root	/pbi-acc1/byChoi/Cirsium_nipponicum_dnDNAseq/metadata/new_data_2024/functional_annotation_ENTAP/Cn_EnTAP_2/similarity_search/DIAMOND/blastp_Cn_longest_aa_final_RefSeq.out	No	Yes	NA	NA	NA	NA	NA	NA	4081.Solyc03g112560.2.1	0	415	35493|Streptophyta	KOG4197@1|root,KOG4197@2759|Eukaryota,37SS7@33090|Viridiplantae,3GCF6@35493|Streptophyta,44HW7@71274|asterids	Pentacotripeptide-repeat region of PRORP	NA	NA	NA	NA	NA	NA	NA	GO:0006139,GO:0006725,GO:0006807,GO:0008150,GO:0008152,GO:0009451,GO:0009987,GO:0016070,GO:0034641,GO:0043170,GO:0043412,GO:0044237,GO:0044238,GO:0046483,GO:0071704,GO:0090304,GO:0090305,GO:1901360,	GO:0005575,GO:0005622,GO:0005623,GO:0043226,GO:0043227,GO:0043229,GO:0043231,GO:0044424,GO:0044464,	GO:0003674,GO:0003676,GO:0003723,GO:0003824,GO:0004518,GO:0004519,GO:0005488,GO:0016787,GO:0016788,GO:0097159,GO:1901363,	PPR,PPR_2,PPR_3
Cn_g28189.t1	XP_024981747.1	87	687	69	9	8	684	4	680	0	98.8	XP_024981747.1 UPF0503 protein At3g09070, chloroplastic-like [Cynara cardunculus var. scolymus]	cynara cardunculus var. scolymus	cynara cardunculus var. scolymus;cynara cardunculus subsp. cardunculus;cynara cardunculus;cynara;carduinae;cardueae;carduoideae;asteraceae;asterales;campanulids;asterids;pentapetalae;gunneridae;eudicotyledons;mesangiospermae;magnoliopsida;spermatophyta;euphyllophyta;tracheophyta;embryophyta;streptophytina;streptophyta;viridiplantae;eukaryota;cellular organisms;root	/pbi-acc1/byChoi/Cirsium_nipponicum_dnDNAseq/metadata/new_data_2024/functional_annotation_ENTAP/Cn_EnTAP_2/similarity_search/DIAMOND/blastp_Cn_longest_aa_final_RefSeq.out	No	Yes	NA	NA	NA	NA	NA	NA	NA	NA	NA	NA	NA	NA	NA	NA	NA	NA	NA	NA	NA	NA	NA	NA	NA
Cn_g28186.t1	XP_024981487.1	94.4	557	31	0	1	557	1	557	0	99.8	XP_024981487.1 laccase-4-like [Cynara cardunculus var. scolymus]	cynara cardunculus var. scolymus	cynara cardunculus var. scolymus;cynara cardunculus subsp. cardunculus;cynara cardunculus;cynara;carduinae;cardueae;carduoideae;asteraceae;asterales;campanulids;asterids;pentapetalae;gunneridae;eudicotyledons;mesangiospermae;magnoliopsida;spermatophyta;euphyllophyta;tracheophyta;embryophyta;streptophytina;streptophyta;viridiplantae;eukaryota;cellular organisms;root	/pbi-acc1/byChoi/Cirsium_nipponicum_dnDNAseq/metadata/new_data_2024/functional_annotation_ENTAP/Cn_EnTAP_2/similarity_search/DIAMOND/blastp_Cn_longest_aa_final_RefSeq.out	No	Yes	NA	NA	NA	NA	NA	NA	4081.Solyc09g014240.2.1	0	949	35493|Streptophyta	COG2132@1|root,KOG1263@2759|Eukaryota,37Q1C@33090|Viridiplantae,3G9R3@35493|Streptophyta,44CBU@71274|asterids	Lignin degradation and detoxification of lignin-derived products	NA	ko:K05909	NA	NA	NA	NA	ko00000,ko01000	GO:0006725,GO:0008150,GO:0008152,GO:0009058,GO:0009698,GO:0009699,GO:0009808,GO:0009809,GO:0009832,GO:0009834,GO:0009987,GO:0019438,GO:0019748,GO:0042546,GO:0044085,GO:0044237,GO:0044249,GO:0044550,GO:0055114,GO:0071554,GO:0071669,GO:0071704,GO:0071840,GO:1901360,GO:1901362,GO:1901576,	NA	GO:0003674,GO:0003824,GO:0016491,GO:0016722,	Cu-oxidase,Cu-oxidase_2,Cu-oxidase_3
Cn_g6047.t1	XP_024986295.1	93.7	473	30	0	1	473	1	473	0	99.2	XP_024986295.1 uncharacterized protein LOC112521584 [Cynara cardunculus var. scolymus]	cynara cardunculus var. scolymus	cynara cardunculus var. scolymus;cynara cardunculus subsp. cardunculus;cynara cardunculus;cynara;carduinae;cardueae;carduoideae;asteraceae;asterales;campanulids;asterids;pentapetalae;gunneridae;eudicotyledons;mesangiospermae;magnoliopsida;spermatophyta;euphyllophyta;tracheophyta;embryophyta;streptophytina;streptophyta;viridiplantae;eukaryota;cellular organisms;root	/pbi-acc1/byChoi/Cirsium_nipponicum_dnDNAseq/metadata/new_data_2024/functional_annotation_ENTAP/Cn_EnTAP_2/similarity_search/DIAMOND/blastp_Cn_longest_aa_final_RefSeq.out	No	No	NA	NA	NA	NA	NA	NA	3847.GLYMA11G13950.1	0	592	35493|Streptophyta	2CNCD@1|root,2QV6U@2759|Eukaryota,37HME@33090|Viridiplantae,3G8YR@35493|Streptophyta,4JJX8@91835|fabids	NA	NA	NA	NA	NA	NA	NA	NA	NA	NA	NA	NA
Cn_g6045.t2	XP_024986281.1	91	423	23	4	1	423	1	408	2.26e-252	99.8	XP_024986281.1 transcription factor bHLH130-like isoform X1 [Cynara cardunculus var. scolymus]	cynara cardunculus var. scolymus	cynara cardunculus var. scolymus;cynara cardunculus subsp. cardunculus;cynara cardunculus;cynara;carduinae;cardueae;carduoideae;asteraceae;asterales;campanulids;asterids;pentapetalae;gunneridae;eudicotyledons;mesangiospermae;magnoliopsida;spermatophyta;euphyllophyta;tracheophyta;embryophyta;streptophytina;streptophyta;viridiplantae;eukaryota;cellular organisms;root	/pbi-acc1/byChoi/Cirsium_nipponicum_dnDNAseq/metadata/new_data_2024/functional_annotation_ENTAP/Cn_EnTAP_2/similarity_search/DIAMOND/blastp_Cn_longest_aa_final_RefSeq.out	No	Yes	NA	NA	NA	NA	NA	NA	3847.GLYMA15G03740.4	0	235	35493|Streptophyta	28YVN@1|root,2R5PU@2759|Eukaryota,37HQ0@33090|Viridiplantae,3G7EU@35493|Streptophyta,4JFTU@91835|fabids	transcription factor	NA	NA	NA	NA	NA	NA	NA	GO:0000003,GO:0003006,GO:0006139,GO:0006351,GO:0006355,GO:0006357,GO:0006366,GO:0006725,GO:0006807,GO:0007275,GO:0008150,GO:0008152,GO:0009058,GO:0009059,GO:0009314,GO:0009416,GO:0009628,GO:0009648,GO:0009791,GO:0009889,GO:0009891,GO:0009893,GO:0009987,GO:0010119,GO:0010228,GO:0010467,GO:0010468,GO:0010556,GO:0010557,GO:0010604,GO:0010628,GO:0016070,GO:0018130,GO:0019219,GO:0019222,GO:0019438,GO:…	GO:0005575,GO:0005622,GO:0005623,GO:0005634,GO:0043226,GO:0043227,GO:0043229,GO:0043231,GO:0044424,GO:0044464,	GO:0000976,GO:0000981,GO:0001046,GO:0001067,GO:0001228,GO:0003674,GO:0003676,GO:0003677,GO:0003690,GO:0003700,GO:0005488,GO:0043565,GO:0097159,GO:0140110,GO:1901363,GO:1990837,	HLH
Cn_g6044.t1	XP_024985788.1	92.9	366	26	0	1	366	1	366	9.79e-99	99.7	XP_024985788.1 DNA damage-repair/toleration protein DRT100-like [Cynara cardunculus var. scolymus]	cynara cardunculus var. scolymus	cynara cardunculus var. scolymus;cynara cardunculus subsp. cardunculus;cynara cardunculus;cynara;carduinae;cardueae;carduoideae;asteraceae;asterales;campanulids;asterids;pentapetalae;gunneridae;eudicotyledons;mesangiospermae;magnoliopsida;spermatophyta;euphyllophyta;tracheophyta;embryophyta;streptophytina;streptophyta;viridiplantae;eukaryota;cellular organisms;root	/pbi-acc1/byChoi/Cirsium_nipponicum_dnDNAseq/metadata/new_data_2024/functional_annotation_ENTAP/Cn_EnTAP_2/similarity_search/DIAMOND/blastp_Cn_longest_aa_final_RefSeq.out	No	Yes	NA	NA	NA	NA	NA	NA	3694.POPTR_0001s05520.1	0	223	35493|Streptophyta	COG4886@1|root,KOG0619@2759|Eukaryota,37RBP@33090|Viridiplantae,3GC4B@35493|Streptophyta,4JKXC@91835|fabids	DNA-damage-repair toleration protein	NA	NA	NA	NA	NA	NA	NA	NA	GO:0005575,GO:0005622,GO:0005623,GO:0005737,GO:0009507,GO:0009536,GO:0043226,GO:0043227,GO:0043229,GO:0043231,GO:0044424,GO:0044444,GO:0044464,	GO:0000166,GO:0003674,GO:0005488,GO:0036094,GO:0097159,GO:1901265,GO:1901363,	LRRNT_2,LRR_1,LRR_8
Cn_g6043.t1	XP_024986796.1	94.8	406	21	0	1	406	1	406	1.37e-287	99.8	XP_024986796.1 serine/threonine-protein kinase UCN [Cynara cardunculus var. scolymus]	cynara cardunculus var. scolymus	cynara cardunculus var. scolymus;cynara cardunculus subsp. cardunculus;cynara cardunculus;cynara;carduinae;cardueae;carduoideae;asteraceae;asterales;campanulids;asterids;pentapetalae;gunneridae;eudicotyledons;mesangiospermae;magnoliopsida;spermatophyta;euphyllophyta;tracheophyta;embryophyta;streptophytina;streptophyta;viridiplantae;eukaryota;cellular organisms;root	/pbi-acc1/byChoi/Cirsium_nipponicum_dnDNAseq/metadata/new_data_2024/functional_annotation_ENTAP/Cn_EnTAP_2/similarity_search/DIAMOND/blastp_Cn_longest_aa_final_RefSeq.out	No	Yes	NA	NA	NA	NA	NA	NA	29760.VIT_06s0004g01780.t01	0	528	35493|Streptophyta	KOG0610@1|root,KOG0610@2759|Eukaryota,37MXJ@33090|Viridiplantae,3GFIK@35493|Streptophyta	Belongs to the protein kinase superfamily	NA	NA	NA	NA	NA	NA	NA	GO:0000003,GO:0003006,GO:0006468,GO:0006793,GO:0006796,GO:0006807,GO:0006950,GO:0006979,GO:0007154,GO:0007165,GO:0007275,GO:0008150,GO:0008152,GO:0009611,GO:0009791,GO:0009888,GO:0009908,GO:0009987,GO:0016310,GO:0019538,GO:0022414,GO:0023052,GO:0032501,GO:0032502,GO:0035556,GO:0035670,GO:0036211,GO:0036290,GO:0043170,GO:0043412,GO:0044237,GO:0044238,GO:0044260,GO:0046777,GO:0048367,GO:0048437,GO:…	GO:0005575,GO:0005622,GO:0005623,GO:0005634,GO:0005737,GO:0005886,GO:0016020,GO:0043226,GO:0043227,GO:0043229,GO:0043231,GO:0044424,GO:0044464,GO:0071944,	GO:0003674,GO:0003824,GO:0004672,GO:0004674,GO:0005488,GO:0005515,GO:0008134,GO:0016301,GO:0016740,GO:0016772,GO:0016773,GO:0019899,GO:0019900,GO:0019901,GO:0140096,	Pkinase
Cn_g6041.t1	XP_024987012.1	94.8	557	24	2	1	554	1	555	0	99.8	XP_024987012.1 AP2-like ethylene-responsive transcription factor PLT2 [Cynara cardunculus var. scolymus]	cynara cardunculus var. scolymus	cynara cardunculus var. scolymus;cynara cardunculus subsp. cardunculus;cynara cardunculus;cynara;carduinae;cardueae;carduoideae;asteraceae;asterales;campanulids;asterids;pentapetalae;gunneridae;eudicotyledons;mesangiospermae;magnoliopsida;spermatophyta;euphyllophyta;tracheophyta;embryophyta;streptophytina;streptophyta;viridiplantae;eukaryota;cellular organisms;root	/pbi-acc1/byChoi/Cirsium_nipponicum_dnDNAseq/metadata/new_data_2024/functional_annotation_ENTAP/Cn_EnTAP_2/similarity_search/DIAMOND/blastp_Cn_longest_aa_final_RefSeq.out	No	Yes	NA	NA	NA	NA	NA	NA	3847.GLYMA11G14040.1	0	640	35493|Streptophyta	28IJ6@1|root,2QSTN@2759|Eukaryota,37KJ6@33090|Viridiplantae,3GBIK@35493|Streptophyta,4JFM1@91835|fabids	AP2-like ethylene-responsive transcription factor	NA	ko:K09285	NA	NA	NA	NA	ko00000,ko03000	GO:0000723,GO:0006139,GO:0006259,GO:0006355,GO:0006725,GO:0006807,GO:0006996,GO:0007275,GO:0007389,GO:0008150,GO:0008152,GO:0009888,GO:0009889,GO:0009987,GO:0010073,GO:0010449,GO:0010468,GO:0010556,GO:0016043,GO:0019219,GO:0019222,GO:0019827,GO:0022622,GO:0031323,GO:0031326,GO:0032200,GO:0032501,GO:0032502,GO:0034641,GO:0035266,GO:0040007,GO:0042592,GO:0043170,GO:0044237,GO:0044238,GO:0044260,GO:…	GO:0005575,GO:0005622,GO:0005623,GO:0005634,GO:0043226,GO:0043227,GO:0043229,GO:0043231,GO:0044424,GO:0044464,	GO:0003674,GO:0003700,GO:0140110,	AP2
Cn_g6039.t2	XP_024986135.1	93.7	268	13	1	1	268	1	264	3.07e-168	99.6	XP_024986135.1 cytochrome c-type biogenesis protein CcmE homolog, mitochondrial [Cynara cardunculus var. scolymus]	cynara cardunculus var. scolymus	cynara cardunculus var. scolymus;cynara cardunculus subsp. cardunculus;cynara cardunculus;cynara;carduinae;cardueae;carduoideae;asteraceae;asterales;campanulids;asterids;pentapetalae;gunneridae;eudicotyledons;mesangiospermae;magnoliopsida;spermatophyta;euphyllophyta;tracheophyta;embryophyta;streptophytina;streptophyta;viridiplantae;eukaryota;cellular organisms;root	/pbi-acc1/byChoi/Cirsium_nipponicum_dnDNAseq/metadata/new_data_2024/functional_annotation_ENTAP/Cn_EnTAP_2/similarity_search/DIAMOND/blastp_Cn_longest_aa_final_RefSeq.out	No	Yes	NA	NA	NA	NA	NA	NA	59689.fgenesh2_kg.5__1526__AT3G51790.1	0	301	35493|Streptophyta	COG2332@1|root,2QTHD@2759|Eukaryota,37Q0P@33090|Viridiplantae,3G85X@35493|Streptophyta,3HMCF@3699|Brassicales	CcmE	NA	NA	NA	NA	NA	NA	NA	GO:0006807,GO:0008150,GO:0008152,GO:0009987,GO:0016043,GO:0017003,GO:0017004,GO:0017006,GO:0018063,GO:0019538,GO:0022607,GO:0036211,GO:0043170,GO:0043412,GO:0043933,GO:0044085,GO:0044237,GO:0044238,GO:0044260,GO:0065003,GO:0071704,GO:0071840,GO:1901564,	GO:0005575,GO:0005622,GO:0005623,GO:0005737,GO:0005739,GO:0005740,GO:0005743,GO:0016020,GO:0019866,GO:0031090,GO:0031966,GO:0031967,GO:0031975,GO:0043226,GO:0043227,GO:0043229,GO:0043231,GO:0044422,GO:0044424,GO:0044429,GO:0044444,GO:0044446,GO:0044464,	GO:0003674,GO:0005488,GO:0020037,GO:0046906,GO:0048037,GO:0097159,GO:1901363,	CcmE
Cn_g6038.t1	XP_024985462.1	97.8	276	6	0	1	276	1	276	7.15e-172	99.6	XP_024985462.1 zinc transporter ZTP29 [Cynara cardunculus var. scolymus]	cynara cardunculus var. scolymus	cynara cardunculus var. scolymus;cynara cardunculus subsp. cardunculus;cynara cardunculus;cynara;carduinae;cardueae;carduoideae;asteraceae;asterales;campanulids;asterids;pentapetalae;gunneridae;eudicotyledons;mesangiospermae;magnoliopsida;spermatophyta;euphyllophyta;tracheophyta;embryophyta;streptophytina;streptophyta;viridiplantae;eukaryota;cellular organisms;root	/pbi-acc1/byChoi/Cirsium_nipponicum_dnDNAseq/metadata/new_data_2024/functional_annotation_ENTAP/Cn_EnTAP_2/similarity_search/DIAMOND/blastp_Cn_longest_aa_final_RefSeq.out	No	Yes	NA	NA	NA	NA	NA	NA	4081.Solyc11g062020.1.1	0	445	35493|Streptophyta	COG0428@1|root,KOG2474@2759|Eukaryota,37SCT@33090|Viridiplantae,3GFNT@35493|Streptophyta,44HQS@71274|asterids	ZIP Zinc transporter	NA	ko:K07238	NA	NA	NA	NA	ko00000,ko02000	GO:0000041,GO:0006810,GO:0006811,GO:0006812,GO:0006829,GO:0008150,GO:0030001,GO:0034220,GO:0051179,GO:0051234,GO:0055085,GO:0071577,GO:0098655,GO:0098660,GO:0098662,	GO:0005575,GO:0016020,	GO:0003674,GO:0005215,GO:0005385,GO:0008324,GO:0015075,GO:0015318,GO:0022857,GO:0022890,GO:0046873,GO:0046915,	Zip
Cn_g6035.t1	XP_024986914.1	93	962	67	0	1	962	1	962	0	99.9	XP_024986914.1 copper-transporting ATPase HMA4-like [Cynara cardunculus var. scolymus]	cynara cardunculus var. scolymus	cynara cardunculus var. scolymus;cynara cardunculus subsp. cardunculus;cynara cardunculus;cynara;carduinae;cardueae;carduoideae;asteraceae;asterales;campanulids;asterids;pentapetalae;gunneridae;eudicotyledons;mesangiospermae;magnoliopsida;spermatophyta;euphyllophyta;tracheophyta;embryophyta;streptophytina;streptophyta;viridiplantae;eukaryota;cellular organisms;root	/pbi-acc1/byChoi/Cirsium_nipponicum_dnDNAseq/metadata/new_data_2024/functional_annotation_ENTAP/Cn_EnTAP_2/similarity_search/DIAMOND/blastp_Cn_longest_aa_final_RefSeq.out	No	Yes	NA	NA	NA	NA	NA	NA	29760.VIT_06s0004g01890.t01	0	1337	35493|Streptophyta	COG2217@1|root,KOG0207@2759|Eukaryota,37HKS@33090|Viridiplantae,3G7MY@35493|Streptophyta	Copper-transporting ATPase	NA	ko:K17686	ko01524,ko04016,map01524,map04016	NA	R00086	RC00002	ko00000,ko00001,ko01000	GO:0006810,GO:0006811,GO:0006812,GO:0006816,GO:0008150,GO:0030001,GO:0034220,GO:0051179,GO:0051234,GO:0055085,GO:0070588,GO:0098655,GO:0098660,GO:0098662,	GO:0005575,GO:0005622,GO:0005623,GO:0005886,GO:0016020,GO:0031224,GO:0031226,GO:0043226,GO:0043227,GO:0043229,GO:0043231,GO:0044424,GO:0044425,GO:0044459,GO:0044464,GO:0071944,	GO:0003674,GO:0003824,GO:0005215,GO:0005388,GO:0008324,GO:0015075,GO:0015085,GO:0015318,GO:0015399,GO:0015662,GO:0016462,GO:0016787,GO:0016817,GO:0016818,GO:0016887,GO:0017111,GO:0019829,GO:0022804,GO:0022853,GO:0022857,GO:0022890,GO:0042625,GO:0042626,GO:0046873,	E1-E2_ATPase,HMA,Hydrolase
Cn_g6033.t1	XP_024985331.1	50.5	192	71	6	10	193	4	179	1.2e-45	74.8	XP_024985331.1 receptor-like protein EIX2 [Cynara cardunculus var. scolymus]	cynara cardunculus var. scolymus	cynara cardunculus var. scolymus;cynara cardunculus subsp. cardunculus;cynara cardunculus;cynara;carduinae;cardueae;carduoideae;asteraceae;asterales;campanulids;asterids;pentapetalae;gunneridae;eudicotyledons;mesangiospermae;magnoliopsida;spermatophyta;euphyllophyta;tracheophyta;embryophyta;streptophytina;streptophyta;viridiplantae;eukaryota;cellular organisms;root	/pbi-acc1/byChoi/Cirsium_nipponicum_dnDNAseq/metadata/new_data_2024/functional_annotation_ENTAP/Cn_EnTAP_2/similarity_search/DIAMOND/blastp_Cn_longest_aa_final_RefSeq.out	No	Yes	NA	NA	NA	NA	NA	NA	3694.POPTR_0001s06480.1	0	108	35493|Streptophyta	COG4886@1|root,KOG0619@2759|Eukaryota,37JQI@33090|Viridiplantae,3G814@35493|Streptophyta,4JT0Q@91835|fabids	LRR receptor-like serine threonine-protein kinase	NA	NA	NA	NA	NA	NA	NA	NA	GO:0005575,GO:0005623,GO:0005886,GO:0016020,GO:0044464,GO:0071944,	NA	LRRNT_2,LRR_1,LRR_4,LRR_6,LRR_8
Cn_g6032.t1	XP_042044951.1	35.9	181	110	5	1	177	34	212	3.05e-20	97.3	XP_042044951.1 uncharacterized protein LOC121790926 [Salvia splendens]	salvia splendens	salvia splendens;core calosphace;salvia subgen. calosphace;salvia;salviinae;mentheae;nepetoideae;lamiaceae;lamiales;lamiids;asterids;pentapetalae;gunneridae;eudicotyledons;mesangiospermae;magnoliopsida;spermatophyta;euphyllophyta;tracheophyta;embryophyta;streptophytina;streptophyta;viridiplantae;eukaryota;cellular organisms;root	/pbi-acc1/byChoi/Cirsium_nipponicum_dnDNAseq/metadata/new_data_2024/functional_annotation_ENTAP/Cn_EnTAP_2/similarity_search/DIAMOND/blastp_Cn_longest_aa_final_RefSeq.out	No	No	NA	NA	NA	NA	NA	NA	29760.VIT_10s0003g00520.t01	0	130	35493|Streptophyta	28MRJ@1|root,2QU9R@2759|Eukaryota,37JWD@33090|Viridiplantae,3G7EF@35493|Streptophyta	NA	NA	NA	NA	NA	NA	NA	NA	NA	NA	NA	NA
Cn_g6030.t1	XP_024985336.1	74.9	897	203	8	1	895	1	877	8.4e-226	99.9	XP_024985336.1 receptor-like protein EIX2 [Cynara cardunculus var. scolymus]	cynara cardunculus var. scolymus	cynara cardunculus var. scolymus;cynara cardunculus subsp. cardunculus;cynara cardunculus;cynara;carduinae;cardueae;carduoideae;asteraceae;asterales;campanulids;asterids;pentapetalae;gunneridae;eudicotyledons;mesangiospermae;magnoliopsida;spermatophyta;euphyllophyta;tracheophyta;embryophyta;streptophytina;streptophyta;viridiplantae;eukaryota;cellular organisms;root	/pbi-acc1/byChoi/Cirsium_nipponicum_dnDNAseq/metadata/new_data_2024/functional_annotation_ENTAP/Cn_EnTAP_2/similarity_search/DIAMOND/blastp_Cn_longest_aa_final_RefSeq.out	No	Yes	NA	NA	NA	NA	NA	NA	4113.PGSC0003DMT400049067	0	92.4	35493|Streptophyta	COG4886@1|root,KOG0619@2759|Eukaryota,37JQI@33090|Viridiplantae,3G97Z@35493|Streptophyta,44MHV@71274|asterids	Leucine-rich repeat receptor-like protein kinase	NA	NA	NA	NA	NA	NA	NA	GO:0008150,GO:0009888,GO:0010073,GO:0032501,GO:0032502,GO:0048507,GO:0048856,	NA	NA	LRRNT_2,LRR_1,LRR_6,LRR_8
Cn_g6026.t1	XP_024985345.1	94.2	482	28	0	1	482	1	482	0	99.6	XP_024985345.1 aldehyde dehydrogenase family 3 member F1-like [Cynara cardunculus var. scolymus]	cynara cardunculus var. scolymus	cynara cardunculus var. scolymus;cynara cardunculus subsp. cardunculus;cynara cardunculus;cynara;carduinae;cardueae;carduoideae;asteraceae;asterales;campanulids;asterids;pentapetalae;gunneridae;eudicotyledons;mesangiospermae;magnoliopsida;spermatophyta;euphyllophyta;tracheophyta;embryophyta;streptophytina;streptophyta;viridiplantae;eukaryota;cellular organisms;root	/pbi-acc1/byChoi/Cirsium_nipponicum_dnDNAseq/metadata/new_data_2024/functional_annotation_ENTAP/Cn_EnTAP_2/similarity_search/DIAMOND/blastp_Cn_longest_aa_final_RefSeq.out	No	Yes	NA	NA	NA	NA	NA	NA	4081.Solyc01g011510.2.1	0	646	35493|Streptophyta	COG1012@1|root,KOG2456@2759|Eukaryota,37IE1@33090|Viridiplantae,3GCHE@35493|Streptophyta,44MKT@71274|asterids	Aldehyde dehydrogenase family 3 member	NA	ko:K00128	ko00010,ko00053,ko00071,ko00280,ko00310,ko00330,ko00340,ko00380,ko00410,ko00561,ko00620,ko00625,ko00903,ko00981,ko01100,ko01110,ko01120,ko01130,map00010,map00053,map00071,map00280,map00310,map00330,map00340,map00380,map00410,map00561,map00620,map00625,map00903,map00981,map01100,map01110,map01120,map01130	M00135	R00264,R00631,R00710,R00904,R01752,R01986,R02549,R02678,R02940,R02957,R03283,R03869,R04065,R04506,R04903,R05050,R05237,R05238,R05286,R06366,R08146	RC00047,RC00071,RC00080,RC00186,RC00218,RC00242,RC00816,RC01500	ko00000,ko00001,ko00002,ko01000	GO:0008150,GO:0008152,GO:0055114,	GO:0005575,GO:0005622,GO:0005623,GO:0005737,GO:0005783,GO:0012505,GO:0016020,GO:0043226,GO:0043227,GO:0043229,GO:0043231,GO:0044424,GO:0044444,GO:0044464,	GO:0003674,GO:0003824,GO:0004029,GO:0016491,GO:0016620,GO:0016903,	Aldedh
Cn_g6021.t1	XP_024986891.1	94	888	53	0	1	888	48	935	0	99.9	XP_024986891.1 pentatricopeptide repeat-containing protein At3g12770-like [Cynara cardunculus var. scolymus]	cynara cardunculus var. scolymus	cynara cardunculus var. scolymus;cynara cardunculus subsp. cardunculus;cynara cardunculus;cynara;carduinae;cardueae;carduoideae;asteraceae;asterales;campanulids;asterids;pentapetalae;gunneridae;eudicotyledons;mesangiospermae;magnoliopsida;spermatophyta;euphyllophyta;tracheophyta;embryophyta;streptophytina;streptophyta;viridiplantae;eukaryota;cellular organisms;root	/pbi-acc1/byChoi/Cirsium_nipponicum_dnDNAseq/metadata/new_data_2024/functional_annotation_ENTAP/Cn_EnTAP_2/similarity_search/DIAMOND/blastp_Cn_longest_aa_final_RefSeq.out	No	Yes	NA	NA	NA	NA	NA	NA	NA	NA	NA	NA	NA	NA	NA	NA	NA	NA	NA	NA	NA	NA	NA	NA	NA
Cn_g6020.t1	XP_024985819.1	95.7	208	9	0	1	208	1	208	5.93e-144	99.5	XP_024985819.1 chaperonin-like RbcX protein 2, chloroplastic [Cynara cardunculus var. scolymus]	cynara cardunculus var. scolymus	cynara cardunculus var. scolymus;cynara cardunculus subsp. cardunculus;cynara cardunculus;cynara;carduinae;cardueae;carduoideae;asteraceae;asterales;campanulids;asterids;pentapetalae;gunneridae;eudicotyledons;mesangiospermae;magnoliopsida;spermatophyta;euphyllophyta;tracheophyta;embryophyta;streptophytina;streptophyta;viridiplantae;eukaryota;cellular organisms;root	/pbi-acc1/byChoi/Cirsium_nipponicum_dnDNAseq/metadata/new_data_2024/functional_annotation_ENTAP/Cn_EnTAP_2/similarity_search/DIAMOND/blastp_Cn_longest_aa_final_RefSeq.out	No	Yes	NA	NA	NA	NA	NA	NA	3694.POPTR_0001s26540.1	0	262	35493|Streptophyta	28JIX@1|root,2QRY0@2759|Eukaryota,37S8B@33090|Viridiplantae,3GD7H@35493|Streptophyta,4JECI@91835|fabids	RbcX protein	NA	NA	NA	NA	NA	NA	NA	GO:0006457,GO:0008150,GO:0009987,GO:0061077,	GO:0005575,GO:0005622,GO:0005623,GO:0005737,GO:0009507,GO:0009532,GO:0009536,GO:0009570,GO:0043226,GO:0043227,GO:0043229,GO:0043231,GO:0044422,GO:0044424,GO:0044434,GO:0044435,GO:0044444,GO:0044446,GO:0044464,	GO:0003674,GO:0005488,GO:0005515,GO:0044183,	RcbX
Cn_g6019.t1	XP_024986238.1	97.8	356	8	0	1	356	1	356	1.83e-237	99.7	XP_024986238.1 heterogeneous nuclear ribonucleoprotein H2 isoform X1 [Cynara cardunculus var. scolymus]	cynara cardunculus var. scolymus	cynara cardunculus var. scolymus;cynara cardunculus subsp. cardunculus;cynara cardunculus;cynara;carduinae;cardueae;carduoideae;asteraceae;asterales;campanulids;asterids;pentapetalae;gunneridae;eudicotyledons;mesangiospermae;magnoliopsida;spermatophyta;euphyllophyta;tracheophyta;embryophyta;streptophytina;streptophyta;viridiplantae;eukaryota;cellular organisms;root	/pbi-acc1/byChoi/Cirsium_nipponicum_dnDNAseq/metadata/new_data_2024/functional_annotation_ENTAP/Cn_EnTAP_2/similarity_search/DIAMOND/blastp_Cn_longest_aa_final_RefSeq.out	No	Yes	NA	NA	NA	NA	NA	NA	4113.PGSC0003DMT400018982	0	461	35493|Streptophyta	KOG1365@1|root,KOG4211@1|root,KOG1365@2759|Eukaryota,KOG4211@2759|Eukaryota,37KG1@33090|Viridiplantae,3G9RG@35493|Streptophyta,44D0G@71274|asterids	Heterogeneous nuclear ribonucleoprotein	NA	ko:K12898	NA	NA	NA	NA	ko00000,ko03041	GO:0008150,GO:0010468,GO:0019219,GO:0019222,GO:0031323,GO:0043484,GO:0050789,GO:0050794,GO:0051171,GO:0051252,GO:0060255,GO:0065007,GO:0080090,	NA	GO:0003674,GO:0003676,GO:0003723,GO:0003727,GO:0005488,GO:0097159,GO:1901363,	RRM_1
Cn_g6015.t1	XP_024984949.1	89.2	1039	104	4	1	1036	1	1034	0	99.9	XP_024984949.1 probable LRR receptor-like serine/threonine-protein kinase At1g56140 isoform X1 [Cynara cardunculus var. scolymus]	cynara cardunculus var. scolymus	cynara cardunculus var. scolymus;cynara cardunculus subsp. cardunculus;cynara cardunculus;cynara;carduinae;cardueae;carduoideae;asteraceae;asterales;campanulids;asterids;pentapetalae;gunneridae;eudicotyledons;mesangiospermae;magnoliopsida;spermatophyta;euphyllophyta;tracheophyta;embryophyta;streptophytina;streptophyta;viridiplantae;eukaryota;cellular organisms;root	/pbi-acc1/byChoi/Cirsium_nipponicum_dnDNAseq/metadata/new_data_2024/functional_annotation_ENTAP/Cn_EnTAP_2/similarity_search/DIAMOND/blastp_Cn_longest_aa_final_RefSeq.out	No	Yes	NA	NA	NA	NA	NA	NA	29760.VIT_10s0092g00470.t01	0	885	35493|Streptophyta	COG0515@1|root,2QUW9@2759|Eukaryota,37KJP@33090|Viridiplantae,3G96G@35493|Streptophyta	LRR receptor-like serine threonine-protein kinase	NA	NA	NA	NA	NA	NA	NA	GO:0006468,GO:0006793,GO:0006796,GO:0006807,GO:0008150,GO:0008152,GO:0009987,GO:0016310,GO:0019538,GO:0036211,GO:0043170,GO:0043412,GO:0044237,GO:0044238,GO:0044260,GO:0071704,GO:1901564,	GO:0005575,GO:0005623,GO:0005886,GO:0016020,GO:0044464,GO:0071944,	GO:0003674,GO:0003824,GO:0004672,GO:0004674,GO:0016301,GO:0016740,GO:0016772,GO:0016773,GO:0140096,	LRR_1,LRR_8,Malectin,Pkinase,Pkinase_Tyr
Cn_g6013.t1	XP_024985347.1	79.1	635	94	8	1	610	1	621	3.01e-295	99.8	XP_024985347.1 vicilin-like seed storage protein At2g28490 [Cynara cardunculus var. scolymus]	cynara cardunculus var. scolymus	cynara cardunculus var. scolymus;cynara cardunculus subsp. cardunculus;cynara cardunculus;cynara;carduinae;cardueae;carduoideae;asteraceae;asterales;campanulids;asterids;pentapetalae;gunneridae;eudicotyledons;mesangiospermae;magnoliopsida;spermatophyta;euphyllophyta;tracheophyta;embryophyta;streptophytina;streptophyta;viridiplantae;eukaryota;cellular organisms;root	/pbi-acc1/byChoi/Cirsium_nipponicum_dnDNAseq/metadata/new_data_2024/functional_annotation_ENTAP/Cn_EnTAP_2/similarity_search/DIAMOND/blastp_Cn_longest_aa_final_RefSeq.out	No	Yes	NA	NA	NA	NA	NA	NA	4081.Solyc11g072380.1.1	0	414	35493|Streptophyta	2BZUX@1|root,2QRZP@2759|Eukaryota,37NDZ@33090|Viridiplantae,3GEG0@35493|Streptophyta,44F5Z@71274|asterids	Cupin	NA	ko:K17815	NA	NA	NA	NA	ko00000,ko01000,ko03400	GO:0006950,GO:0006952,GO:0008150,GO:0009605,GO:0009607,GO:0009620,GO:0043207,GO:0050832,GO:0050896,GO:0051704,GO:0051707,GO:0098542,	GO:0005575,GO:0005911,GO:0009506,GO:0030054,GO:0055044,	NA	Cupin_1
Cn_g6011.t2	XP_024985059.1	93.3	891	52	6	1	890	1	884	0	99.9	XP_024985059.1 E3 SUMO-protein ligase SIZ1 isoform X1 [Cynara cardunculus var. scolymus]	cynara cardunculus var. scolymus	cynara cardunculus var. scolymus;cynara cardunculus subsp. cardunculus;cynara cardunculus;cynara;carduinae;cardueae;carduoideae;asteraceae;asterales;campanulids;asterids;pentapetalae;gunneridae;eudicotyledons;mesangiospermae;magnoliopsida;spermatophyta;euphyllophyta;tracheophyta;embryophyta;streptophytina;streptophyta;viridiplantae;eukaryota;cellular organisms;root	/pbi-acc1/byChoi/Cirsium_nipponicum_dnDNAseq/metadata/new_data_2024/functional_annotation_ENTAP/Cn_EnTAP_2/similarity_search/DIAMOND/blastp_Cn_longest_aa_final_RefSeq.out	No	Yes	NA	NA	NA	NA	NA	NA	29760.VIT_06s0004g03180.t01	0	1185	35493|Streptophyta	KOG2169@1|root,KOG2169@2759|Eukaryota,37MJS@33090|Viridiplantae,3G94P@35493|Streptophyta	E3 SUMO-protein ligase	NA	ko:K04706,ko:K16063,ko:K22403	ko04120,ko04630,ko05160,map04120,map04630,map05160	NA	NA	NA	ko00000,ko00001,ko04121,ko04812	GO:0000003,GO:0000902,GO:0001101,GO:0002682,GO:0002683,GO:0002831,GO:0002832,GO:0003006,GO:0006807,GO:0006935,GO:0006950,GO:0007154,GO:0007275,GO:0008150,GO:0008152,GO:0009266,GO:0009267,GO:0009408,GO:0009409,GO:0009414,GO:0009415,GO:0009553,GO:0009593,GO:0009605,GO:0009628,GO:0009653,GO:0009787,GO:0009791,GO:0009826,GO:0009856,GO:0009908,GO:0009909,GO:0009910,GO:0009966,GO:0009987,GO:0009991,GO:…	GO:0005575,GO:0005622,GO:0005623,GO:0005634,GO:0043226,GO:0043227,GO:0043229,GO:0043231,GO:0044424,GO:0044464,	GO:0003674,GO:0003824,GO:0016740,GO:0019787,GO:0019789,GO:0061659,GO:0061665,GO:0140096,	PHD,SAP,zf-MIZ
Cn_g6009.t1	XP_024985066.1	97.8	418	9	0	1	418	1	418	9.92e-303	99.8	XP_024985066.1 general transcription factor IIH subunit 2 [Cynara cardunculus var. scolymus]	cynara cardunculus var. scolymus	cynara cardunculus var. scolymus;cynara cardunculus subsp. cardunculus;cynara cardunculus;cynara;carduinae;cardueae;carduoideae;asteraceae;asterales;campanulids;asterids;pentapetalae;gunneridae;eudicotyledons;mesangiospermae;magnoliopsida;spermatophyta;euphyllophyta;tracheophyta;embryophyta;streptophytina;streptophyta;viridiplantae;eukaryota;cellular organisms;root	/pbi-acc1/byChoi/Cirsium_nipponicum_dnDNAseq/metadata/new_data_2024/functional_annotation_ENTAP/Cn_EnTAP_2/similarity_search/DIAMOND/blastp_Cn_longest_aa_final_RefSeq.out	No	Yes	NA	NA	NA	NA	NA	NA	29760.VIT_06s0004g03170.t01	0	676	35493|Streptophyta	COG5151@1|root,KOG2807@2759|Eukaryota,37KP5@33090|Viridiplantae,3GEA5@35493|Streptophyta	General transcription factor IIH subunit	NA	ko:K03142	ko03022,ko03420,ko05203,map03022,map03420,map05203	M00290	NA	NA	ko00000,ko00001,ko00002,ko03021,ko03400	GO:0006139,GO:0006259,GO:0006281,GO:0006289,GO:0006351,GO:0006355,GO:0006357,GO:0006366,GO:0006725,GO:0006807,GO:0006950,GO:0006974,GO:0008150,GO:0008152,GO:0009058,GO:0009059,GO:0009889,GO:0009987,GO:0010467,GO:0010468,GO:0010556,GO:0016070,GO:0018130,GO:0019219,GO:0019222,GO:0019438,GO:0031323,GO:0031326,GO:0032774,GO:0033554,GO:0034641,GO:0034645,GO:0034654,GO:0043170,GO:0044237,GO:0044238,GO:…	GO:0000428,GO:0005575,GO:0005622,GO:0005623,GO:0005634,GO:0005654,GO:0005667,GO:0005675,GO:0016591,GO:0030880,GO:0031974,GO:0031981,GO:0032806,GO:0032991,GO:0043226,GO:0043227,GO:0043229,GO:0043231,GO:0043233,GO:0044422,GO:0044424,GO:0044428,GO:0044446,GO:0044451,GO:0044464,GO:0055029,GO:0061695,GO:0070013,GO:0090575,GO:1902494,GO:1902554,GO:1902911,GO:1990234,	GO:0003674,GO:0003676,GO:0005488,GO:0097159,GO:1901363,	C1_4,Ssl1
Cn_g6008.t1	XP_024985067.1	93.7	789	40	4	1	789	1	779	0	99.9	XP_024985067.1 auxin response factor 4 [Cynara cardunculus var. scolymus]	cynara cardunculus var. scolymus	cynara cardunculus var. scolymus;cynara cardunculus subsp. cardunculus;cynara cardunculus;cynara;carduinae;cardueae;carduoideae;asteraceae;asterales;campanulids;asterids;pentapetalae;gunneridae;eudicotyledons;mesangiospermae;magnoliopsida;spermatophyta;euphyllophyta;tracheophyta;embryophyta;streptophytina;streptophyta;viridiplantae;eukaryota;cellular organisms;root	/pbi-acc1/byChoi/Cirsium_nipponicum_dnDNAseq/metadata/new_data_2024/functional_annotation_ENTAP/Cn_EnTAP_2/similarity_search/DIAMOND/blastp_Cn_longest_aa_final_RefSeq.out	No	Yes	NA	NA	NA	NA	NA	NA	29760.VIT_06s0004g03130.t01	0	827	35493|Streptophyta	28JYJ@1|root,2QTCY@2759|Eukaryota,37M2J@33090|Viridiplantae,3GCUI@35493|Streptophyta	Auxin response factors (ARFs) are transcriptional factors that bind specifically to the DNA sequence 5'-TGTCTC-3' found in the auxin-responsive promoter elements (AuxREs)	NA	NA	NA	NA	NA	NA	NA	GO:0001708,GO:0006355,GO:0007275,GO:0008150,GO:0009791,GO:0009889,GO:0009987,GO:0010050,GO:0010158,GO:0010468,GO:0010556,GO:0019219,GO:0019222,GO:0030154,GO:0031323,GO:0031326,GO:0032501,GO:0032502,GO:0045165,GO:0048856,GO:0048869,GO:0050789,GO:0050794,GO:0051171,GO:0051252,GO:0060255,GO:0065007,GO:0080090,GO:1903506,GO:2000112,GO:2001141,	GO:0005575,GO:0005622,GO:0005623,GO:0005634,GO:0043226,GO:0043227,GO:0043229,GO:0043231,GO:0044424,GO:0044464,	GO:0003674,GO:0003700,GO:0140110,	AUX_IAA,Auxin_resp,B3
Cn_g6003.t1	XP_024984870.1	82.4	467	67	9	1	465	1	454	1.63e-223	99.6	XP_024984870.1 protein indeterminate-domain 9-like [Cynara cardunculus var. scolymus]	cynara cardunculus var. scolymus	cynara cardunculus var. scolymus;cynara cardunculus subsp. cardunculus;cynara cardunculus;cynara;carduinae;cardueae;carduoideae;asteraceae;asterales;campanulids;asterids;pentapetalae;gunneridae;eudicotyledons;mesangiospermae;magnoliopsida;spermatophyta;euphyllophyta;tracheophyta;embryophyta;streptophytina;streptophyta;viridiplantae;eukaryota;cellular organisms;root	/pbi-acc1/byChoi/Cirsium_nipponicum_dnDNAseq/metadata/new_data_2024/functional_annotation_ENTAP/Cn_EnTAP_2/similarity_search/DIAMOND/blastp_Cn_longest_aa_final_RefSeq.out	No	Yes	NA	NA	NA	NA	NA	NA	59689.fgenesh2_kg.6__219__AT5G03150.1	0	325	35493|Streptophyta	KOG1721@1|root,KOG1721@2759|Eukaryota,37N8H@33090|Viridiplantae,3G7YF@35493|Streptophyta,3HN1Q@3699|Brassicales	Zinc finger protein	NA	NA	NA	NA	NA	NA	NA	GO:0006355,GO:0007275,GO:0008150,GO:0008356,GO:0009888,GO:0009889,GO:0009987,GO:0010073,GO:0010075,GO:0010468,GO:0010556,GO:0019219,GO:0019222,GO:0022622,GO:0030856,GO:0031323,GO:0031326,GO:0032501,GO:0032502,GO:0040008,GO:0045595,GO:0045604,GO:0045682,GO:0048364,GO:0048507,GO:0048509,GO:0048638,GO:0048731,GO:0048856,GO:0050789,GO:0050793,GO:0050794,GO:0051171,GO:0051239,GO:0051252,GO:0051301,GO:…	GO:0005575,GO:0005622,GO:0005623,GO:0005634,GO:0043226,GO:0043227,GO:0043229,GO:0043231,GO:0044424,GO:0044464,	GO:0003674,GO:0003700,GO:0140110,	zf-C2H2,zf-C2H2_jaz
Cn_g6000.t1	XP_024985352.1	78.7	442	67	5	1	426	11	441	2.28e-233	99.8	XP_024985352.1 uncharacterized protein LOC112520958 [Cynara cardunculus var. scolymus]	cynara cardunculus var. scolymus	cynara cardunculus var. scolymus;cynara cardunculus subsp. cardunculus;cynara cardunculus;cynara;carduinae;cardueae;carduoideae;asteraceae;asterales;campanulids;asterids;pentapetalae;gunneridae;eudicotyledons;mesangiospermae;magnoliopsida;spermatophyta;euphyllophyta;tracheophyta;embryophyta;streptophytina;streptophyta;viridiplantae;eukaryota;cellular organisms;root	/pbi-acc1/byChoi/Cirsium_nipponicum_dnDNAseq/metadata/new_data_2024/functional_annotation_ENTAP/Cn_EnTAP_2/similarity_search/DIAMOND/blastp_Cn_longest_aa_final_RefSeq.out	No	No	NA	NA	NA	NA	NA	NA	29760.VIT_06s0004g03010.t01	0	463	35493|Streptophyta	28JQY@1|root,2QS4C@2759|Eukaryota,37PTE@33090|Viridiplantae,3G8NK@35493|Streptophyta	late embryogenesis abundant protein-related LEA protein-related	NA	NA	NA	NA	NA	NA	NA	NA	NA	NA	Root_cap
Cn_g5999.t2	XP_024986818.1	91.9	357	20	1	32	388	1	348	5.33e-241	91.8	XP_024986818.1 uncharacterized protein LOC112522005 [Cynara cardunculus var. scolymus]	cynara cardunculus var. scolymus	cynara cardunculus var. scolymus;cynara cardunculus subsp. cardunculus;cynara cardunculus;cynara;carduinae;cardueae;carduoideae;asteraceae;asterales;campanulids;asterids;pentapetalae;gunneridae;eudicotyledons;mesangiospermae;magnoliopsida;spermatophyta;euphyllophyta;tracheophyta;embryophyta;streptophytina;streptophyta;viridiplantae;eukaryota;cellular organisms;root	/pbi-acc1/byChoi/Cirsium_nipponicum_dnDNAseq/metadata/new_data_2024/functional_annotation_ENTAP/Cn_EnTAP_2/similarity_search/DIAMOND/blastp_Cn_longest_aa_final_RefSeq.out	No	No	NA	NA	NA	NA	NA	NA	29760.VIT_06s0004g03010.t01	0	457	35493|Streptophyta	28JQY@1|root,2QS4C@2759|Eukaryota,37PTE@33090|Viridiplantae,3G8NK@35493|Streptophyta	late embryogenesis abundant protein-related LEA protein-related	NA	NA	NA	NA	NA	NA	NA	NA	NA	NA	Root_cap
Cn_g5989.t1	XP_024985749.1	79.2	154	31	1	1	154	1	153	2.42e-45	99.4	XP_024985749.1 proline-rich receptor-like protein kinase PERK8 [Cynara cardunculus var. scolymus]	cynara cardunculus var. scolymus	cynara cardunculus var. scolymus;cynara cardunculus subsp. cardunculus;cynara cardunculus;cynara;carduinae;cardueae;carduoideae;asteraceae;asterales;campanulids;asterids;pentapetalae;gunneridae;eudicotyledons;mesangiospermae;magnoliopsida;spermatophyta;euphyllophyta;tracheophyta;embryophyta;streptophytina;streptophyta;viridiplantae;eukaryota;cellular organisms;root	/pbi-acc1/byChoi/Cirsium_nipponicum_dnDNAseq/metadata/new_data_2024/functional_annotation_ENTAP/Cn_EnTAP_2/similarity_search/DIAMOND/blastp_Cn_longest_aa_final_RefSeq.out	No	Yes	NA	NA	NA	NA	NA	NA	3694.POPTR_0009s01910.1	0	69.7	35493|Streptophyta	2CYE4@1|root,2S3TU@2759|Eukaryota,37WBY@33090|Viridiplantae,3GKHD@35493|Streptophyta,4JQMH@91835|fabids	Classical arabinogalactan protein	NA	NA	NA	NA	NA	NA	NA	NA	NA	NA	NA
Cn_g27515.t1	XP_024981967.1	90.8	206	14	5	1	205	1	202	6.84e-109	99.5	XP_024981967.1 GRF1-interacting factor 1-like isoform X2 [Cynara cardunculus var. scolymus]	cynara cardunculus var. scolymus	cynara cardunculus var. scolymus;cynara cardunculus subsp. cardunculus;cynara cardunculus;cynara;carduinae;cardueae;carduoideae;asteraceae;asterales;campanulids;asterids;pentapetalae;gunneridae;eudicotyledons;mesangiospermae;magnoliopsida;spermatophyta;euphyllophyta;tracheophyta;embryophyta;streptophytina;streptophyta;viridiplantae;eukaryota;cellular organisms;root	/pbi-acc1/byChoi/Cirsium_nipponicum_dnDNAseq/metadata/new_data_2024/functional_annotation_ENTAP/Cn_EnTAP_2/similarity_search/DIAMOND/blastp_Cn_longest_aa_final_RefSeq.out	No	Yes	NA	NA	NA	NA	NA	NA	29760.VIT_07s0005g02950.t01	0	133	35493|Streptophyta	KOG3227@1|root,KOG3227@2759|Eukaryota,37MVA@33090|Viridiplantae,3GCQQ@35493|Streptophyta	grf1-interacting factor	NA	NA	NA	NA	NA	NA	NA	NA	NA	NA	SSXT
Cn_g27514.t1	XP_024980747.1	95.5	424	18	1	1	424	2	424	2.86e-305	99.8	XP_024980747.1 F-box/kelch-repeat protein OR23-like [Cynara cardunculus var. scolymus]	cynara cardunculus var. scolymus	cynara cardunculus var. scolymus;cynara cardunculus subsp. cardunculus;cynara cardunculus;cynara;carduinae;cardueae;carduoideae;asteraceae;asterales;campanulids;asterids;pentapetalae;gunneridae;eudicotyledons;mesangiospermae;magnoliopsida;spermatophyta;euphyllophyta;tracheophyta;embryophyta;streptophytina;streptophyta;viridiplantae;eukaryota;cellular organisms;root	/pbi-acc1/byChoi/Cirsium_nipponicum_dnDNAseq/metadata/new_data_2024/functional_annotation_ENTAP/Cn_EnTAP_2/similarity_search/DIAMOND/blastp_Cn_longest_aa_final_RefSeq.out	No	Yes	NA	NA	NA	NA	NA	NA	4113.PGSC0003DMT400080699	0	595	35493|Streptophyta	KOG1072@1|root,KOG1072@2759|Eukaryota,37S2H@33090|Viridiplantae,3GA8W@35493|Streptophyta,44GZE@71274|asterids	F-box kelch-repeat protein OR23	NA	NA	NA	NA	NA	NA	NA	NA	GO:0000151,GO:0005575,GO:0005622,GO:0005623,GO:0031461,GO:0031463,GO:0032991,GO:0044424,GO:0044464,GO:1902494,GO:1990234,	NA	F-box,F-box-like,Kelch_1
Cn_g27513.t1	sp|F4HWY6|MYO11_ARATH	63.7	1771	388	11	15	1776	5	1529	0	99.2	sp|F4HWY6|MYO11_ARATH Myosin-11 OS=Arabidopsis thaliana OX=3702 GN=XI-E PE=3 SV=1	arabidopsis thaliana	arabidopsis thaliana;arabidopsis;camelineae;brassicaceae;brassicales;malvids;rosids;pentapetalae;gunneridae;eudicotyledons;mesangiospermae;magnoliopsida;spermatophyta;euphyllophyta;tracheophyta;embryophyta;streptophytina;streptophyta;viridiplantae;eukaryota;cellular organisms;root	/pbi-acc1/byChoi/Cirsium_nipponicum_dnDNAseq/metadata/new_data_2024/functional_annotation_ENTAP/Cn_EnTAP_2/similarity_search/DIAMOND/blastp_Cn_longest_aa_final_uniprot_sprot.out	No	Yes	|EMBL; AC005388; AAC64896.1; ALT_SEQ; Genomic_DNA.|EMBL; CP002684; AEE33118.1; -; Genomic_DNA.|PIR; F96587; F96587.|RefSeq; NP_175858.1; NM_104334.2.|AlphaFoldDB; F4HWY6; -.|SMR; F4HWY6; -.|STRING; 3702.AT1G54560.1; -.|iPTMnet; F4HWY6; -.|PaxDb; F4HWY6; -.|ProteomicsDB; 251335; -.|EnsemblPlants; AT1G54560.1; AT1G54560.1; AT1G54560.|GeneID; 841898; -.|Gramene; AT1G54560.1; AT1G54560.1; AT1G54560.|…	|-!- FUNCTION: Myosin heavy chain that is required for the cell cycle-| regulated transport of various organelles and proteins for their| segregation. Functions by binding with its tail domain to receptor| proteins on organelles and exerting force with its N-terminal motor| domain against actin filaments, thereby transporting its cargo along| polarized actin cables. Involved in trafficking of Gol…	NA	GO:0007015,GO:0009860,GO:0030048,GO:0030050,GO:0051640,	GO:0005737,GO:0015629,GO:0016459,GO:0031982,	GO:0000146,GO:0003774,GO:0005516,GO:0005524,GO:0051015,	59689.Al_scaffold_0001_833	0	1742	35493|Streptophyta	COG0515@1|root,COG5022@1|root,KOG0160@2759|Eukaryota,KOG0192@2759|Eukaryota,37MUF@33090|Viridiplantae,3G8Q6@35493|Streptophyta,3HTD6@3699|Brassicales	Belongs to the TRAFAC class myosin-kinesin ATPase superfamily. Myosin family	NA	ko:K10357	NA	NA	NA	NA	ko00000,ko03019,ko03029,ko04131,ko04812	GO:0000003,GO:0000902,GO:0000904,GO:0003006,GO:0006928,GO:0006996,GO:0007010,GO:0007015,GO:0008150,GO:0009653,GO:0009826,GO:0009856,GO:0009860,GO:0009932,GO:0009987,GO:0016043,GO:0016049,GO:0022414,GO:0030029,GO:0030036,GO:0030048,GO:0030154,GO:0032501,GO:0032502,GO:0032989,GO:0033275,GO:0040007,GO:0044706,GO:0048468,GO:0048588,GO:0048589,GO:0048856,GO:0048868,GO:0048869,GO:0051179,GO:0051234,GO:…	GO:0000331,GO:0005575,GO:0005622,GO:0005623,GO:0005737,GO:0005773,GO:0005856,GO:0015629,GO:0016459,GO:0031410,GO:0031982,GO:0032991,GO:0042641,GO:0043226,GO:0043227,GO:0043228,GO:0043229,GO:0043231,GO:0043232,GO:0044422,GO:0044424,GO:0044430,GO:0044444,GO:0044446,GO:0044464,GO:0097708,	GO:0000146,GO:0000166,GO:0003674,GO:0003774,GO:0003779,GO:0003824,GO:0005488,GO:0005515,GO:0005524,GO:0008092,GO:0008144,GO:0016462,GO:0016787,GO:0016817,GO:0016818,GO:0016887,GO:0017076,GO:0017111,GO:0030554,GO:0032553,GO:0032555,GO:0032559,GO:0035639,GO:0036094,GO:0043167,GO:0043168,GO:0043531,GO:0044877,GO:0051015,GO:0097159,GO:0097367,GO:1901265,GO:1901363,	DIL,IQ,Myosin_N,Myosin_head
Cn_g27511.t1	XP_024981536.1	92.9	238	17	0	1	238	1	238	8.31e-143	99.6	XP_024981536.1 uncharacterized protein LOC112518166 isoform X1 [Cynara cardunculus var. scolymus]	cynara cardunculus var. scolymus	cynara cardunculus var. scolymus;cynara cardunculus subsp. cardunculus;cynara cardunculus;cynara;carduinae;cardueae;carduoideae;asteraceae;asterales;campanulids;asterids;pentapetalae;gunneridae;eudicotyledons;mesangiospermae;magnoliopsida;spermatophyta;euphyllophyta;tracheophyta;embryophyta;streptophytina;streptophyta;viridiplantae;eukaryota;cellular organisms;root	/pbi-acc1/byChoi/Cirsium_nipponicum_dnDNAseq/metadata/new_data_2024/functional_annotation_ENTAP/Cn_EnTAP_2/similarity_search/DIAMOND/blastp_Cn_longest_aa_final_RefSeq.out	No	No	NA	NA	NA	NA	NA	NA	29760.VIT_08s0007g05440.t01	0	270	35493|Streptophyta	29559@1|root,2RC31@2759|Eukaryota,37R5N@33090|Viridiplantae,3GBSD@35493|Streptophyta	Vesicle transport protein	NA	ko:K08507,ko:K15902	ko04130,map04130	NA	NA	NA	ko00000,ko00001,ko03016,ko04131	NA	NA	NA	Use1
Cn_g27507.t1	XP_024981697.1	92	212	6	4	1	209	1	204	9.83e-131	99.5	XP_024981697.1 LOB domain-containing protein 16-like [Cynara cardunculus var. scolymus]	cynara cardunculus var. scolymus	cynara cardunculus var. scolymus;cynara cardunculus subsp. cardunculus;cynara cardunculus;cynara;carduinae;cardueae;carduoideae;asteraceae;asterales;campanulids;asterids;pentapetalae;gunneridae;eudicotyledons;mesangiospermae;magnoliopsida;spermatophyta;euphyllophyta;tracheophyta;embryophyta;streptophytina;streptophyta;viridiplantae;eukaryota;cellular organisms;root	/pbi-acc1/byChoi/Cirsium_nipponicum_dnDNAseq/metadata/new_data_2024/functional_annotation_ENTAP/Cn_EnTAP_2/similarity_search/DIAMOND/blastp_Cn_longest_aa_final_RefSeq.out	No	Yes	NA	NA	NA	NA	NA	NA	4113.PGSC0003DMT400025135	0	255	35493|Streptophyta	28KBI@1|root,2QRSE@2759|Eukaryota,37J9U@33090|Viridiplantae,3GG6J@35493|Streptophyta,44J8U@71274|asterids	Lateral organ boundaries (LOB) domain	NA	ko:K13944	NA	NA	NA	NA	ko00000,ko03000	GO:0006355,GO:0007275,GO:0008150,GO:0009653,GO:0009791,GO:0009889,GO:0009891,GO:0009893,GO:0010015,GO:0010101,GO:0010102,GO:0010311,GO:0010468,GO:0010556,GO:0010557,GO:0010604,GO:0010628,GO:0019219,GO:0019222,GO:0022622,GO:0031323,GO:0031325,GO:0031326,GO:0031328,GO:0032501,GO:0032502,GO:0045893,GO:0045935,GO:0048364,GO:0048518,GO:0048522,GO:0048527,GO:0048528,GO:0048646,GO:0048731,GO:0048856,GO:…	GO:0005575,GO:0005622,GO:0005623,GO:0005634,GO:0043226,GO:0043227,GO:0043229,GO:0043231,GO:0044424,GO:0044464,	NA	LOB
Cn_g27505.t1	XP_024981215.1	88.9	361	38	2	1	361	30	388	5.78e-234	99.7	XP_024981215.1 1-aminocyclopropane-1-carboxylate oxidase homolog 1-like isoform X1 [Cynara cardunculus var. scolymus]	cynara cardunculus var. scolymus	cynara cardunculus var. scolymus;cynara cardunculus subsp. cardunculus;cynara cardunculus;cynara;carduinae;cardueae;carduoideae;asteraceae;asterales;campanulids;asterids;pentapetalae;gunneridae;eudicotyledons;mesangiospermae;magnoliopsida;spermatophyta;euphyllophyta;tracheophyta;embryophyta;streptophytina;streptophyta;viridiplantae;eukaryota;cellular organisms;root	/pbi-acc1/byChoi/Cirsium_nipponicum_dnDNAseq/metadata/new_data_2024/functional_annotation_ENTAP/Cn_EnTAP_2/similarity_search/DIAMOND/blastp_Cn_longest_aa_final_RefSeq.out	No	Yes	NA	NA	NA	NA	NA	NA	3847.GLYMA16G32220.1	0	369	35493|Streptophyta	COG3491@1|root,KOG0143@2759|Eukaryota,37PC4@33090|Viridiplantae,3GH2V@35493|Streptophyta,4JS90@91835|fabids	Belongs to the iron ascorbate-dependent oxidoreductase family	NA	NA	NA	NA	NA	NA	NA	NA	NA	NA	2OG-FeII_Oxy,DIOX_N
Cn_g27503.t1	XP_043805914.1	51.6	122	46	2	1	109	1	122	1.56e-32	97.3	XP_043805914.1 uncharacterized protein LOC122721625 [Manihot esculenta]	manihot esculenta	manihot esculenta;manihot;manihoteae;crotonoideae;euphorbiaceae;malpighiales;fabids;rosids;pentapetalae;gunneridae;eudicotyledons;mesangiospermae;magnoliopsida;spermatophyta;euphyllophyta;tracheophyta;embryophyta;streptophytina;streptophyta;viridiplantae;eukaryota;cellular organisms;root	/pbi-acc1/byChoi/Cirsium_nipponicum_dnDNAseq/metadata/new_data_2024/functional_annotation_ENTAP/Cn_EnTAP_2/similarity_search/DIAMOND/blastp_Cn_longest_aa_final_RefSeq.out	No	No	NA	NA	NA	NA	NA	NA	3694.POPTR_0002s04140.1	0	117	35493|Streptophyta	2CRGH@1|root,2S478@2759|Eukaryota,37WK6@33090|Viridiplantae,3GKC5@35493|Streptophyta,4JUI4@91835|fabids	NA	NA	NA	NA	NA	NA	NA	NA	NA	NA	NA	NA
Cn_g27501.t1	sp|Q8RUS5|ATG9_ARATH	63.9	884	271	19	1	862	2	859	0	99.7	sp|Q8RUS5|ATG9_ARATH Autophagy-related protein 9 OS=Arabidopsis thaliana OX=3702 GN=ATG9 PE=1 SV=1	arabidopsis thaliana	arabidopsis thaliana;arabidopsis;camelineae;brassicaceae;brassicales;malvids;rosids;pentapetalae;gunneridae;eudicotyledons;mesangiospermae;magnoliopsida;spermatophyta;euphyllophyta;tracheophyta;embryophyta;streptophytina;streptophyta;viridiplantae;eukaryota;cellular organisms;root	/pbi-acc1/byChoi/Cirsium_nipponicum_dnDNAseq/metadata/new_data_2024/functional_annotation_ENTAP/Cn_EnTAP_2/similarity_search/DIAMOND/blastp_Cn_longest_aa_final_uniprot_sprot.out	No	Yes	|EMBL; AB073174; BAB88386.1; -; mRNA.|EMBL; AC006593; AAD20671.1; ALT_INIT; Genomic_DNA.|EMBL; CP002685; AEC08515.1; -; Genomic_DNA.|EMBL; AY075619; AAL91630.1; -; mRNA.|EMBL; AY099644; AAM20495.1; -; mRNA.|EMBL; BT000243; AAN15562.1; -; mRNA.|EMBL; BT000816; AAN33191.1; -; mRNA.|PIR; E84718; E84718.|RefSeq; NP_850164.1; NM_179833.2.|AlphaFoldDB; Q8RUS5; -.|SMR; Q8RUS5; -.|IntAct; Q8RUS5; 3.|STRI…	|-!- FUNCTION: Phospholipid scramblase involved in autophagy by mediating| autophagosomal membrane expansion (PubMed:12114572, PubMed:24805779).| Cycles between the preautophagosomal structure/phagophore assembly site| (PAS) and the cytoplasmic vesicle pool and supplies membrane for the| growing autophagosome. Lipid scramblase activity plays a key role in| preautophagosomal structure/phagophore a…	NA	GO:0000422,GO:0006869,GO:0006914,GO:0034497,GO:0044805,GO:0050832,	GO:0000407,GO:0005776,GO:0034045,	NA	3694.POPTR_0002s04100.1	0	1144	35493|Streptophyta	KOG2173@1|root,KOG2173@2759|Eukaryota,37P4R@33090|Viridiplantae,3G95J@35493|Streptophyta,4JKPB@91835|fabids	Involved in autophagy and cytoplasm to vacuole transport (Cvt) vesicle formation. Plays a key role in the organization of the preautophagosomal structure phagophore assembly site (PAS), the nucleating site for formation of the sequestering vesicle	NA	ko:K17907	ko04136,ko04137,ko04138,ko04140,map04136,map04137,map04138,map04140	NA	NA	NA	ko00000,ko00001,ko02000,ko03029,ko04131	GO:0000045,GO:0000422,GO:0006914,GO:0006950,GO:0006952,GO:0006996,GO:0007005,GO:0007033,GO:0008104,GO:0008150,GO:0008152,GO:0009056,GO:0009605,GO:0009607,GO:0009620,GO:0009987,GO:0016043,GO:0016236,GO:0022411,GO:0022607,GO:0033036,GO:0034497,GO:0043207,GO:0044085,GO:0044237,GO:0044248,GO:0044804,GO:0044805,GO:0050832,GO:0050896,GO:0051179,GO:0051641,GO:0051704,GO:0051707,GO:0061726,GO:0061919,GO:…	GO:0000407,GO:0005575,GO:0005622,GO:0005623,GO:0005737,GO:0005773,GO:0005776,GO:0043226,GO:0043227,GO:0043229,GO:0043231,GO:0044424,GO:0044444,GO:0044464,	NA	APG9
Cn_g27500.t1	XP_024981213.1	90.6	639	52	3	1	633	1	637	0	99.8	XP_024981213.1 protein KINESIN LIGHT CHAIN-RELATED 1 [Cynara cardunculus var. scolymus]	cynara cardunculus var. scolymus	cynara cardunculus var. scolymus;cynara cardunculus subsp. cardunculus;cynara cardunculus;cynara;carduinae;cardueae;carduoideae;asteraceae;asterales;campanulids;asterids;pentapetalae;gunneridae;eudicotyledons;mesangiospermae;magnoliopsida;spermatophyta;euphyllophyta;tracheophyta;embryophyta;streptophytina;streptophyta;viridiplantae;eukaryota;cellular organisms;root	/pbi-acc1/byChoi/Cirsium_nipponicum_dnDNAseq/metadata/new_data_2024/functional_annotation_ENTAP/Cn_EnTAP_2/similarity_search/DIAMOND/blastp_Cn_longest_aa_final_RefSeq.out	No	Yes	NA	NA	NA	NA	NA	NA	3694.POPTR_0005s24430.1	0	723	35493|Streptophyta	COG0457@1|root,KOG1840@2759|Eukaryota,37RSN@33090|Viridiplantae,3GC3B@35493|Streptophyta,4JJ2B@91835|fabids	Tetratricopeptide repeat	NA	NA	NA	NA	NA	NA	NA	GO:0006996,GO:0008150,GO:0009966,GO:0009968,GO:0009987,GO:0010646,GO:0010648,GO:0016043,GO:0022603,GO:0022607,GO:0023051,GO:0023057,GO:0030030,GO:0030031,GO:0030111,GO:0030178,GO:0044085,GO:0044782,GO:0048519,GO:0048523,GO:0048583,GO:0048585,GO:0050789,GO:0050793,GO:0050794,GO:0051239,GO:0060271,GO:0060828,GO:0065007,GO:0070925,GO:0071840,GO:0090090,GO:0090175,GO:0120031,GO:0120036,GO:1905330,GO:…	GO:0005575,GO:0005623,GO:0005929,GO:0042995,GO:0043226,GO:0044464,GO:0120025,	NA	TPR_10,TPR_12,TPR_8
Cn_g27497.t1	XP_024982278.1	81	343	64	1	1	343	1	342	1.42e-209	99.7	XP_024982278.1 hyoscyamine 6-dioxygenase-like [Cynara cardunculus var. scolymus]	cynara cardunculus var. scolymus	cynara cardunculus var. scolymus;cynara cardunculus subsp. cardunculus;cynara cardunculus;cynara;carduinae;cardueae;carduoideae;asteraceae;asterales;campanulids;asterids;pentapetalae;gunneridae;eudicotyledons;mesangiospermae;magnoliopsida;spermatophyta;euphyllophyta;tracheophyta;embryophyta;streptophytina;streptophyta;viridiplantae;eukaryota;cellular organisms;root	/pbi-acc1/byChoi/Cirsium_nipponicum_dnDNAseq/metadata/new_data_2024/functional_annotation_ENTAP/Cn_EnTAP_2/similarity_search/DIAMOND/blastp_Cn_longest_aa_final_RefSeq.out	No	Yes	NA	NA	NA	NA	NA	NA	3694.POPTR_0005s24440.1	0	340	35493|Streptophyta	COG3491@1|root,KOG0143@2759|Eukaryota,37S4R@33090|Viridiplantae,3GEB9@35493|Streptophyta,4JK3I@91835|fabids	Belongs to the iron ascorbate-dependent oxidoreductase family	NA	NA	NA	NA	NA	NA	NA	NA	NA	NA	2OG-FeII_Oxy,DIOX_N
Cn_g27496.t1	XP_024982278.1	85.7	342	49	0	1	342	1	342	4.57e-224	99.7	XP_024982278.1 hyoscyamine 6-dioxygenase-like [Cynara cardunculus var. scolymus]	cynara cardunculus var. scolymus	cynara cardunculus var. scolymus;cynara cardunculus subsp. cardunculus;cynara cardunculus;cynara;carduinae;cardueae;carduoideae;asteraceae;asterales;campanulids;asterids;pentapetalae;gunneridae;eudicotyledons;mesangiospermae;magnoliopsida;spermatophyta;euphyllophyta;tracheophyta;embryophyta;streptophytina;streptophyta;viridiplantae;eukaryota;cellular organisms;root	/pbi-acc1/byChoi/Cirsium_nipponicum_dnDNAseq/metadata/new_data_2024/functional_annotation_ENTAP/Cn_EnTAP_2/similarity_search/DIAMOND/blastp_Cn_longest_aa_final_RefSeq.out	No	Yes	NA	NA	NA	NA	NA	NA	3694.POPTR_0005s24440.1	0	342	35493|Streptophyta	COG3491@1|root,KOG0143@2759|Eukaryota,37S4R@33090|Viridiplantae,3GEB9@35493|Streptophyta,4JK3I@91835|fabids	Belongs to the iron ascorbate-dependent oxidoreductase family	NA	NA	NA	NA	NA	NA	NA	NA	NA	NA	2OG-FeII_Oxy,DIOX_N
Cn_g27495.t1	XP_024982278.1	81.6	342	63	0	1	342	1	342	2.02e-211	99.7	XP_024982278.1 hyoscyamine 6-dioxygenase-like [Cynara cardunculus var. scolymus]	cynara cardunculus var. scolymus	cynara cardunculus var. scolymus;cynara cardunculus subsp. cardunculus;cynara cardunculus;cynara;carduinae;cardueae;carduoideae;asteraceae;asterales;campanulids;asterids;pentapetalae;gunneridae;eudicotyledons;mesangiospermae;magnoliopsida;spermatophyta;euphyllophyta;tracheophyta;embryophyta;streptophytina;streptophyta;viridiplantae;eukaryota;cellular organisms;root	/pbi-acc1/byChoi/Cirsium_nipponicum_dnDNAseq/metadata/new_data_2024/functional_annotation_ENTAP/Cn_EnTAP_2/similarity_search/DIAMOND/blastp_Cn_longest_aa_final_RefSeq.out	No	Yes	NA	NA	NA	NA	NA	NA	4113.PGSC0003DMT400025139	0	317	35493|Streptophyta	COG3491@1|root,KOG0143@2759|Eukaryota,37S4R@33090|Viridiplantae,3GEB9@35493|Streptophyta,44MRT@71274|asterids	Belongs to the iron ascorbate-dependent oxidoreductase family	NA	NA	NA	NA	NA	NA	NA	NA	NA	NA	2OG-FeII_Oxy,DIOX_N
Cn_g27494.t1	XP_024982209.1	84.8	138	15	2	1	133	1	137	3.12e-74	99.3	XP_024982209.1 ethylene-responsive transcription factor 14-like [Cynara cardunculus var. scolymus]	cynara cardunculus var. scolymus	cynara cardunculus var. scolymus;cynara cardunculus subsp. cardunculus;cynara cardunculus;cynara;carduinae;cardueae;carduoideae;asteraceae;asterales;campanulids;asterids;pentapetalae;gunneridae;eudicotyledons;mesangiospermae;magnoliopsida;spermatophyta;euphyllophyta;tracheophyta;embryophyta;streptophytina;streptophyta;viridiplantae;eukaryota;cellular organisms;root	/pbi-acc1/byChoi/Cirsium_nipponicum_dnDNAseq/metadata/new_data_2024/functional_annotation_ENTAP/Cn_EnTAP_2/similarity_search/DIAMOND/blastp_Cn_longest_aa_final_RefSeq.out	No	Yes	NA	NA	NA	NA	NA	NA	NA	NA	NA	NA	NA	NA	NA	NA	NA	NA	NA	NA	NA	NA	NA	NA	NA
Cn_g27493.t1	XP_024980969.1	77.9	145	15	3	1	129	1	144	1.1e-63	99.2	XP_024980969.1 ethylene-responsive transcription factor ERF098-like [Cynara cardunculus var. scolymus]	cynara cardunculus var. scolymus	cynara cardunculus var. scolymus;cynara cardunculus subsp. cardunculus;cynara cardunculus;cynara;carduinae;cardueae;carduoideae;asteraceae;asterales;campanulids;asterids;pentapetalae;gunneridae;eudicotyledons;mesangiospermae;magnoliopsida;spermatophyta;euphyllophyta;tracheophyta;embryophyta;streptophytina;streptophyta;viridiplantae;eukaryota;cellular organisms;root	/pbi-acc1/byChoi/Cirsium_nipponicum_dnDNAseq/metadata/new_data_2024/functional_annotation_ENTAP/Cn_EnTAP_2/similarity_search/DIAMOND/blastp_Cn_longest_aa_final_RefSeq.out	No	Yes	NA	NA	NA	NA	NA	NA	3218.PP1S357_12V6.1	0	91.3	35493|Streptophyta	2C7ZM@1|root,2QRIC@2759|Eukaryota,37RN9@33090|Viridiplantae,3GDRT@35493|Streptophyta	transcription factor	NA	ko:K09286	NA	NA	NA	NA	ko00000,ko03000	NA	NA	NA	AP2
Cn_g27491.t1	XP_024981430.1	95.3	528	25	0	1	528	1	528	0	99.8	XP_024981430.1 probable inorganic phosphate transporter 1-7 [Cynara cardunculus var. scolymus]	cynara cardunculus var. scolymus	cynara cardunculus var. scolymus;cynara cardunculus subsp. cardunculus;cynara cardunculus;cynara;carduinae;cardueae;carduoideae;asteraceae;asterales;campanulids;asterids;pentapetalae;gunneridae;eudicotyledons;mesangiospermae;magnoliopsida;spermatophyta;euphyllophyta;tracheophyta;embryophyta;streptophytina;streptophyta;viridiplantae;eukaryota;cellular organisms;root	/pbi-acc1/byChoi/Cirsium_nipponicum_dnDNAseq/metadata/new_data_2024/functional_annotation_ENTAP/Cn_EnTAP_2/similarity_search/DIAMOND/blastp_Cn_longest_aa_final_RefSeq.out	No	Yes	NA	NA	NA	NA	NA	NA	3694.POPTR_0005s24500.1	0	849	35493|Streptophyta	KOG0252@1|root,KOG0252@2759|Eukaryota,37I5U@33090|Viridiplantae,3GERK@35493|Streptophyta,4JE8U@91835|fabids	Inorganic phosphate transporter	NA	ko:K08176	NA	NA	NA	NA	ko00000,ko02000	GO:0001101,GO:0006810,GO:0006811,GO:0006820,GO:0008150,GO:0009719,GO:0009725,GO:0009737,GO:0010033,GO:0033993,GO:0034220,GO:0042221,GO:0050896,GO:0051179,GO:0051234,GO:0055085,GO:0097305,GO:0098656,GO:1901684,GO:1901700,	GO:0005575,GO:0005622,GO:0005623,GO:0005634,GO:0005737,GO:0005773,GO:0005794,GO:0005886,GO:0005911,GO:0009506,GO:0012505,GO:0016020,GO:0030054,GO:0031224,GO:0031226,GO:0043226,GO:0043227,GO:0043229,GO:0043231,GO:0044424,GO:0044425,GO:0044444,GO:0044459,GO:0044464,GO:0055044,GO:0071944,	GO:0003674,GO:0005215,GO:0005315,GO:0008509,GO:0015075,GO:0015291,GO:0015318,GO:0022804,GO:0022857,GO:1901683,	Sugar_tr
Cn_g27488.t1	XP_024981169.1	79.3	271	37	4	1	265	1	258	1.56e-145	99.6	XP_024981169.1 transcription factor MYB13 [Cynara cardunculus var. scolymus]	cynara cardunculus var. scolymus	cynara cardunculus var. scolymus;cynara cardunculus subsp. cardunculus;cynara cardunculus;cynara;carduinae;cardueae;carduoideae;asteraceae;asterales;campanulids;asterids;pentapetalae;gunneridae;eudicotyledons;mesangiospermae;magnoliopsida;spermatophyta;euphyllophyta;tracheophyta;embryophyta;streptophytina;streptophyta;viridiplantae;eukaryota;cellular organisms;root	/pbi-acc1/byChoi/Cirsium_nipponicum_dnDNAseq/metadata/new_data_2024/functional_annotation_ENTAP/Cn_EnTAP_2/similarity_search/DIAMOND/blastp_Cn_longest_aa_final_RefSeq.out	No	Yes	NA	NA	NA	NA	NA	NA	59689.Al_scaffold_0004_1573	0	222	35493|Streptophyta	COG5147@1|root,KOG0048@2759|Eukaryota,37JGS@33090|Viridiplantae,3G93C@35493|Streptophyta,3HX2G@3699|Brassicales	Myb-like DNA-binding domain	NA	ko:K09422	NA	NA	NA	NA	ko00000,ko03000	GO:0001101,GO:0006355,GO:0006357,GO:0006950,GO:0006970,GO:0008150,GO:0009266,GO:0009409,GO:0009628,GO:0009651,GO:0009719,GO:0009723,GO:0009725,GO:0009733,GO:0009751,GO:0009753,GO:0009889,GO:0009891,GO:0009893,GO:0009987,GO:0010033,GO:0010468,GO:0010556,GO:0010557,GO:0010604,GO:0010628,GO:0014070,GO:0019219,GO:0019222,GO:0030154,GO:0031323,GO:0031325,GO:0031326,GO:0031328,GO:0032502,GO:0042221,GO:…	GO:0005575,GO:0005622,GO:0005623,GO:0005634,GO:0043226,GO:0043227,GO:0043229,GO:0043231,GO:0044424,GO:0044464,	GO:0000981,GO:0000988,GO:0000989,GO:0001067,GO:0001076,GO:0001134,GO:0001135,GO:0003674,GO:0003676,GO:0003677,GO:0003700,GO:0005488,GO:0043565,GO:0097159,GO:0140110,GO:1901363,	Myb_DNA-binding
Cn_g27487.t1	XP_024982158.1	97.9	96	2	0	1	96	55	150	3.16e-60	99	XP_024982158.1 uncharacterized protein LOC112518624 [Cynara cardunculus var. scolymus]	cynara cardunculus var. scolymus	cynara cardunculus var. scolymus;cynara cardunculus subsp. cardunculus;cynara cardunculus;cynara;carduinae;cardueae;carduoideae;asteraceae;asterales;campanulids;asterids;pentapetalae;gunneridae;eudicotyledons;mesangiospermae;magnoliopsida;spermatophyta;euphyllophyta;tracheophyta;embryophyta;streptophytina;streptophyta;viridiplantae;eukaryota;cellular organisms;root	/pbi-acc1/byChoi/Cirsium_nipponicum_dnDNAseq/metadata/new_data_2024/functional_annotation_ENTAP/Cn_EnTAP_2/similarity_search/DIAMOND/blastp_Cn_longest_aa_final_RefSeq.out	No	No	NA	NA	NA	NA	NA	NA	4113.PGSC0003DMT400051690	0	146	35493|Streptophyta	KOG2580@1|root,KOG2580@2759|Eukaryota,37UPA@33090|Viridiplantae,3GIR3@35493|Streptophyta,44KBV@71274|asterids	protein import into mitochondrial matrix	NA	NA	NA	NA	NA	NA	NA	NA	NA	NA	NA
Cn_g27484.t1	XP_024980972.1	90.1	395	38	1	1	394	1	395	2.18e-253	99.7	XP_024980972.1 F-box/kelch-repeat protein SKIP25-like [Cynara cardunculus var. scolymus]	cynara cardunculus var. scolymus	cynara cardunculus var. scolymus;cynara cardunculus subsp. cardunculus;cynara cardunculus;cynara;carduinae;cardueae;carduoideae;asteraceae;asterales;campanulids;asterids;pentapetalae;gunneridae;eudicotyledons;mesangiospermae;magnoliopsida;spermatophyta;euphyllophyta;tracheophyta;embryophyta;streptophytina;streptophyta;viridiplantae;eukaryota;cellular organisms;root	/pbi-acc1/byChoi/Cirsium_nipponicum_dnDNAseq/metadata/new_data_2024/functional_annotation_ENTAP/Cn_EnTAP_2/similarity_search/DIAMOND/blastp_Cn_longest_aa_final_RefSeq.out	No	Yes	NA	NA	NA	NA	NA	NA	3694.POPTR_0001s23770.1	0	402	35493|Streptophyta	KOG1072@1|root,KOG1072@2759|Eukaryota,37PYQ@33090|Viridiplantae,3GBQ4@35493|Streptophyta,4JHNI@91835|fabids	F-box kelch-repeat protein	NA	NA	NA	NA	NA	NA	NA	GO:0008150,GO:0009628,GO:0050896,GO:0080167,	GO:0000151,GO:0005575,GO:0005622,GO:0005623,GO:0031461,GO:0031463,GO:0032991,GO:0044424,GO:0044464,GO:1902494,GO:1990234,	NA	Kelch_6
Cn_g27483.t1	XP_024981249.1	90.5	369	26	2	1	369	1	360	2.82e-226	98.4	XP_024981249.1 TOM1-like protein 2 [Cynara cardunculus var. scolymus]	cynara cardunculus var. scolymus	cynara cardunculus var. scolymus;cynara cardunculus subsp. cardunculus;cynara cardunculus;cynara;carduinae;cardueae;carduoideae;asteraceae;asterales;campanulids;asterids;pentapetalae;gunneridae;eudicotyledons;mesangiospermae;magnoliopsida;spermatophyta;euphyllophyta;tracheophyta;embryophyta;streptophytina;streptophyta;viridiplantae;eukaryota;cellular organisms;root	/pbi-acc1/byChoi/Cirsium_nipponicum_dnDNAseq/metadata/new_data_2024/functional_annotation_ENTAP/Cn_EnTAP_2/similarity_search/DIAMOND/blastp_Cn_longest_aa_final_RefSeq.out	No	Yes	NA	NA	NA	NA	NA	NA	3694.POPTR_0005s24650.1	0	390	35493|Streptophyta	KOG1087@1|root,KOG1087@2759|Eukaryota,37RBR@33090|Viridiplantae,3GA38@35493|Streptophyta,4JMC8@91835|fabids	VHS domain	NA	NA	NA	NA	NA	NA	NA	NA	GO:0005575,GO:0005622,GO:0005623,GO:0005737,GO:0044424,GO:0044464,	GO:0003674,GO:0005488,GO:0005515,GO:0032182,GO:0043130,	GAT,VHS
Cn_g27479.t1	XP_021982227.1	98.4	64	1	0	1	64	1	64	3.15e-39	98.5	XP_021982227.1 H/ACA ribonucleoprotein complex subunit 3-like protein [Helianthus annuus]	helianthus annuus	helianthus annuus;helianthus;heliantheae;heliantheae alliance;asteroideae;asteraceae;asterales;campanulids;asterids;pentapetalae;gunneridae;eudicotyledons;mesangiospermae;magnoliopsida;spermatophyta;euphyllophyta;tracheophyta;embryophyta;streptophytina;streptophyta;viridiplantae;eukaryota;cellular organisms;root	/pbi-acc1/byChoi/Cirsium_nipponicum_dnDNAseq/metadata/new_data_2024/functional_annotation_ENTAP/Cn_EnTAP_2/similarity_search/DIAMOND/blastp_Cn_longest_aa_final_RefSeq.out	No	Yes	NA	NA	NA	NA	NA	NA	3847.GLYMA19G34910.2	0	119	35493|Streptophyta	COG2260@1|root,KOG3503@2759|Eukaryota,37VZC@33090|Viridiplantae,3GK8W@35493|Streptophyta,4JQTY@91835|fabids	H ACA ribonucleoprotein complex subunit 3-like	NA	ko:K11130	ko03008,map03008	M00425	NA	NA	ko00000,ko00001,ko00002,ko03009,ko03032	NA	NA	NA	Nop10p
Cn_g27477.t1	XP_024981657.1	94.1	306	10	2	1	298	1	306	1.11e-181	99.7	XP_024981657.1 uncharacterized protein At1g03900 [Cynara cardunculus var. scolymus]	cynara cardunculus var. scolymus	cynara cardunculus var. scolymus;cynara cardunculus subsp. cardunculus;cynara cardunculus;cynara;carduinae;cardueae;carduoideae;asteraceae;asterales;campanulids;asterids;pentapetalae;gunneridae;eudicotyledons;mesangiospermae;magnoliopsida;spermatophyta;euphyllophyta;tracheophyta;embryophyta;streptophytina;streptophyta;viridiplantae;eukaryota;cellular organisms;root	/pbi-acc1/byChoi/Cirsium_nipponicum_dnDNAseq/metadata/new_data_2024/functional_annotation_ENTAP/Cn_EnTAP_2/similarity_search/DIAMOND/blastp_Cn_longest_aa_final_RefSeq.out	No	No	NA	NA	NA	NA	NA	NA	4113.PGSC0003DMT400026697	0	390	35493|Streptophyta	KOG2500@1|root,KOG2500@2759|Eukaryota,37IHI@33090|Viridiplantae,3GDCF@35493|Streptophyta,44FAG@71274|asterids	Protein of unknown function (DUF1681)	NA	ko:K20069	NA	NA	NA	NA	ko00000,ko04131	GO:0006810,GO:0008150,GO:0051179,GO:0051234,GO:0055085,	NA	GO:0003674,GO:0003824,GO:0005215,GO:0015399,GO:0016462,GO:0016787,GO:0016817,GO:0016818,GO:0016887,GO:0017111,GO:0022804,GO:0022857,GO:0042626,	DUF1681
Cn_g27476.t1	XP_024982005.1	92.6	1206	84	2	1	1202	1	1205	0	99.9	XP_024982005.1 protein CHROMATIN REMODELING 8 [Cynara cardunculus var. scolymus]	cynara cardunculus var. scolymus	cynara cardunculus var. scolymus;cynara cardunculus subsp. cardunculus;cynara cardunculus;cynara;carduinae;cardueae;carduoideae;asteraceae;asterales;campanulids;asterids;pentapetalae;gunneridae;eudicotyledons;mesangiospermae;magnoliopsida;spermatophyta;euphyllophyta;tracheophyta;embryophyta;streptophytina;streptophyta;viridiplantae;eukaryota;cellular organisms;root	/pbi-acc1/byChoi/Cirsium_nipponicum_dnDNAseq/metadata/new_data_2024/functional_annotation_ENTAP/Cn_EnTAP_2/similarity_search/DIAMOND/blastp_Cn_longest_aa_final_RefSeq.out	No	Yes	NA	NA	NA	NA	NA	NA	29760.VIT_07s0005g03670.t01	0	1538	35493|Streptophyta	COG0553@1|root,KOG0387@2759|Eukaryota,37MWB@33090|Viridiplantae,3GBFJ@35493|Streptophyta	repair protein	NA	ko:K10841	ko03420,map03420	NA	NA	NA	ko00000,ko00001,ko03036,ko03400	GO:0001207,GO:0001208,GO:0006139,GO:0006259,GO:0006281,GO:0006283,GO:0006289,GO:0006325,GO:0006355,GO:0006357,GO:0006725,GO:0006807,GO:0006950,GO:0006974,GO:0006996,GO:0008150,GO:0008152,GO:0009314,GO:0009411,GO:0009416,GO:0009628,GO:0009889,GO:0009987,GO:0010212,GO:0010332,GO:0010468,GO:0010556,GO:0010767,GO:0016043,GO:0019219,GO:0019222,GO:0031323,GO:0031326,GO:0033554,GO:0034641,GO:0034644,GO:…	NA	GO:0003674,GO:0003824,GO:0008094,GO:0016462,GO:0016787,GO:0016817,GO:0016818,GO:0016887,GO:0017111,	Helicase_C,SNF2_N
Cn_g27470.t1	XP_024980974.1	79.2	168	30	2	1	167	1	164	4.38e-74	97.1	XP_024980974.1 CRIB domain-containing protein RIC6-like [Cynara cardunculus var. scolymus]	cynara cardunculus var. scolymus	cynara cardunculus var. scolymus;cynara cardunculus subsp. cardunculus;cynara cardunculus;cynara;carduinae;cardueae;carduoideae;asteraceae;asterales;campanulids;asterids;pentapetalae;gunneridae;eudicotyledons;mesangiospermae;magnoliopsida;spermatophyta;euphyllophyta;tracheophyta;embryophyta;streptophytina;streptophyta;viridiplantae;eukaryota;cellular organisms;root	/pbi-acc1/byChoi/Cirsium_nipponicum_dnDNAseq/metadata/new_data_2024/functional_annotation_ENTAP/Cn_EnTAP_2/similarity_search/DIAMOND/blastp_Cn_longest_aa_final_RefSeq.out	No	Yes	NA	NA	NA	NA	NA	NA	4081.Solyc06g008240.2.1	0	69.3	35493|Streptophyta	2BYYC@1|root,2S2ZY@2759|Eukaryota,37VIU@33090|Viridiplantae,3GJCC@35493|Streptophyta,44RDK@71274|asterids	P21-Rho-binding domain	NA	NA	NA	NA	NA	NA	NA	GO:0000003,GO:0000902,GO:0000904,GO:0003006,GO:0008150,GO:0009314,GO:0009416,GO:0009628,GO:0009653,GO:0009826,GO:0009856,GO:0009860,GO:0009932,GO:0009987,GO:0016043,GO:0016049,GO:0022414,GO:0030154,GO:0032501,GO:0032502,GO:0032989,GO:0040007,GO:0044706,GO:0048468,GO:0048588,GO:0048589,GO:0048856,GO:0048868,GO:0048869,GO:0050896,GO:0051704,GO:0060560,GO:0071840,	GO:0005575,GO:0005622,GO:0005623,GO:0005634,GO:0005886,GO:0016020,GO:0016324,GO:0043226,GO:0043227,GO:0043229,GO:0043231,GO:0044424,GO:0044425,GO:0044459,GO:0044464,GO:0045177,GO:0071944,GO:0098590,	NA	PBD
Cn_g27463.t1	XP_024982206.1	89.3	364	39	0	1	364	47	410	2.04e-234	94.1	XP_024982206.1 protein NRT1/ PTR FAMILY 5.2-like [Cynara cardunculus var. scolymus]	cynara cardunculus var. scolymus	cynara cardunculus var. scolymus;cynara cardunculus subsp. cardunculus;cynara cardunculus;cynara;carduinae;cardueae;carduoideae;asteraceae;asterales;campanulids;asterids;pentapetalae;gunneridae;eudicotyledons;mesangiospermae;magnoliopsida;spermatophyta;euphyllophyta;tracheophyta;embryophyta;streptophytina;streptophyta;viridiplantae;eukaryota;cellular organisms;root	/pbi-acc1/byChoi/Cirsium_nipponicum_dnDNAseq/metadata/new_data_2024/functional_annotation_ENTAP/Cn_EnTAP_2/similarity_search/DIAMOND/blastp_Cn_longest_aa_final_RefSeq.out	No	Yes	NA	NA	NA	NA	NA	NA	29760.VIT_07s0005g03970.t01	0	526	35493|Streptophyta	COG3104@1|root,KOG1237@2759|Eukaryota,37N6S@33090|Viridiplantae,3G9VY@35493|Streptophyta	protein NRT1 PTR FAMILY 5.2-like	NA	ko:K14638	NA	NA	NA	NA	ko00000,ko02000	GO:0001101,GO:0006810,GO:0006857,GO:0006950,GO:0006952,GO:0006970,GO:0006972,GO:0008150,GO:0009605,GO:0009607,GO:0009611,GO:0009617,GO:0009628,GO:0009651,GO:0009719,GO:0009725,GO:0009737,GO:0009751,GO:0009753,GO:0010033,GO:0010243,GO:0014070,GO:0015833,GO:0033993,GO:0035672,GO:0042221,GO:0042538,GO:0042742,GO:0042886,GO:0042938,GO:0042939,GO:0043200,GO:0043201,GO:0043207,GO:0046677,GO:0050896,GO:…	NA	GO:0003674,GO:0005215,GO:0022857,GO:0035673,GO:0042887,GO:0042937,GO:1904680,	PTR2
Cn_g10485.t1	XP_024934754.2	67	94	31	0	1	94	81	174	8.03e-37	98.9	XP_024934754.2 alpha-ketoglutarate-dependent dioxygenase AlkB-like [Ziziphus jujuba var. spinosa]	ziziphus jujuba var. spinosa	ziziphus jujuba var. spinosa;ziziphus jujuba;ziziphus;paliureae;rhamnaceae;rosales;fabids;rosids;pentapetalae;gunneridae;eudicotyledons;mesangiospermae;magnoliopsida;spermatophyta;euphyllophyta;tracheophyta;embryophyta;streptophytina;streptophyta;viridiplantae;eukaryota;cellular organisms;root	/pbi-acc1/byChoi/Cirsium_nipponicum_dnDNAseq/metadata/new_data_2024/functional_annotation_ENTAP/Cn_EnTAP_2/similarity_search/DIAMOND/blastp_Cn_longest_aa_final_RefSeq.out	No	Yes	NA	NA	NA	NA	NA	NA	3694.POPTR_0016s13980.1	0	142	35493|Streptophyta	COG3145@1|root,KOG2731@2759|Eukaryota,37IW5@33090|Viridiplantae,3GBEH@35493|Streptophyta,4JEJ9@91835|fabids	2OG-Fe(II) oxygenase superfamily	NA	NA	NA	NA	NA	NA	NA	NA	NA	NA	2OG-FeII_Oxy_2
Cn_g10484.t1	XP_024966155.1	77.4	350	73	2	1	350	1	344	2.08e-188	99.7	XP_024966155.1 heavy metal-associated isoprenylated plant protein 41-like [Cynara cardunculus var. scolymus]	cynara cardunculus var. scolymus	cynara cardunculus var. scolymus;cynara cardunculus subsp. cardunculus;cynara cardunculus;cynara;carduinae;cardueae;carduoideae;asteraceae;asterales;campanulids;asterids;pentapetalae;gunneridae;eudicotyledons;mesangiospermae;magnoliopsida;spermatophyta;euphyllophyta;tracheophyta;embryophyta;streptophytina;streptophyta;viridiplantae;eukaryota;cellular organisms;root	/pbi-acc1/byChoi/Cirsium_nipponicum_dnDNAseq/metadata/new_data_2024/functional_annotation_ENTAP/Cn_EnTAP_2/similarity_search/DIAMOND/blastp_Cn_longest_aa_final_RefSeq.out	No	Yes	NA	NA	NA	NA	NA	NA	4081.Solyc07g065920.2.1	0	246	35493|Streptophyta	KOG4174@1|root,KOG4174@2759|Eukaryota,37RCK@33090|Viridiplantae,3GB6X@35493|Streptophyta,44J81@71274|asterids	Domain of unknown function (DUF2431)	NA	ko:K19307	NA	NA	NA	NA	ko00000,ko01000,ko03009	GO:0006082,GO:0006139,GO:0006399,GO:0006412,GO:0006418,GO:0006432,GO:0006518,GO:0006520,GO:0006725,GO:0006807,GO:0008150,GO:0008152,GO:0009058,GO:0009059,GO:0009987,GO:0010467,GO:0016070,GO:0019538,GO:0019752,GO:0034641,GO:0034645,GO:0034660,GO:0043038,GO:0043039,GO:0043043,GO:0043170,GO:0043436,GO:0043603,GO:0043604,GO:0044237,GO:0044238,GO:0044249,GO:0044260,GO:0044271,GO:0044281,GO:0046483,GO:…	GO:0005575,GO:0005622,GO:0005623,GO:0005737,GO:0044424,GO:0044464,	GO:0003674,GO:0003824,GO:0004812,GO:0004826,GO:0016874,GO:0016875,GO:0140098,GO:0140101,	DUF2431
Cn_g10481.t1	XP_023733291.1	95.6	563	23	1	1	563	1	561	0	99.8	XP_023733291.1 T-complex protein 1 subunit eta [Lactuca sativa]	lactuca sativa	lactuca sativa;lactuca;lactucinae;cichorieae;cichorioideae;asteraceae;asterales;campanulids;asterids;pentapetalae;gunneridae;eudicotyledons;mesangiospermae;magnoliopsida;spermatophyta;euphyllophyta;tracheophyta;embryophyta;streptophytina;streptophyta;viridiplantae;eukaryota;cellular organisms;root	/pbi-acc1/byChoi/Cirsium_nipponicum_dnDNAseq/metadata/new_data_2024/functional_annotation_ENTAP/Cn_EnTAP_2/similarity_search/DIAMOND/blastp_Cn_longest_aa_final_RefSeq.out	No	Yes	NA	NA	NA	NA	NA	NA	29760.VIT_00s0670g00010.t01	0	986	35493|Streptophyta	COG0459@1|root,KOG0361@2759|Eukaryota,37PEU@33090|Viridiplantae,3G748@35493|Streptophyta	assists the folding of proteins upon ATP hydrolysis	NA	ko:K09499	NA	NA	NA	NA	ko00000,ko03110,ko04147	GO:0000003,GO:0006457,GO:0006458,GO:0006810,GO:0007338,GO:0007339,GO:0008037,GO:0008150,GO:0009566,GO:0009889,GO:0009891,GO:0009893,GO:0009987,GO:0009988,GO:0010035,GO:0010038,GO:0010556,GO:0010557,GO:0010604,GO:0010638,GO:0019219,GO:0019222,GO:0019953,GO:0022414,GO:0031323,GO:0031325,GO:0031326,GO:0031328,GO:0031647,GO:0032204,GO:0032206,GO:0032210,GO:0032212,GO:0032879,GO:0032880,GO:0033043,GO:…	GO:0002199,GO:0005575,GO:0005622,GO:0005623,GO:0005737,GO:0005829,GO:0005832,GO:0005856,GO:0005874,GO:0015630,GO:0032991,GO:0043226,GO:0043228,GO:0043229,GO:0043232,GO:0044297,GO:0044422,GO:0044424,GO:0044430,GO:0044444,GO:0044445,GO:0044446,GO:0044464,GO:0099080,GO:0099081,GO:0099512,GO:0099513,GO:0101031,	GO:0003674,GO:0005488,GO:0005515,GO:0042802,GO:0044183,GO:0051082,	Cpn60_TCP1
Cn_g10479.t1	XP_024968260.1	95.1	206	10	0	1	206	1	206	3.04e-136	99.5	XP_024968260.1 accelerated cell death 11 [Cynara cardunculus var. scolymus]	cynara cardunculus var. scolymus	cynara cardunculus var. scolymus;cynara cardunculus subsp. cardunculus;cynara cardunculus;cynara;carduinae;cardueae;carduoideae;asteraceae;asterales;campanulids;asterids;pentapetalae;gunneridae;eudicotyledons;mesangiospermae;magnoliopsida;spermatophyta;euphyllophyta;tracheophyta;embryophyta;streptophytina;streptophyta;viridiplantae;eukaryota;cellular organisms;root	/pbi-acc1/byChoi/Cirsium_nipponicum_dnDNAseq/metadata/new_data_2024/functional_annotation_ENTAP/Cn_EnTAP_2/similarity_search/DIAMOND/blastp_Cn_longest_aa_final_RefSeq.out	No	Yes	NA	NA	NA	NA	NA	NA	4113.PGSC0003DMT400054370	0	307	35493|Streptophyta	KOG4189@1|root,KOG4189@2759|Eukaryota,37PIP@33090|Viridiplantae,3GDB4@35493|Streptophyta,44BV8@71274|asterids	Glycolipid transfer protein (GLTP)	NA	ko:K08051	NA	NA	NA	NA	ko00000,ko04131	GO:0001101,GO:0002376,GO:0006810,GO:0006811,GO:0006812,GO:0006869,GO:0006950,GO:0006952,GO:0006955,GO:0008150,GO:0008219,GO:0009605,GO:0009607,GO:0009617,GO:0009719,GO:0009725,GO:0009751,GO:0009987,GO:0010033,GO:0010876,GO:0014070,GO:0015695,GO:0015791,GO:0015850,GO:0016043,GO:0033036,GO:0034220,GO:0042221,GO:0042742,GO:0043207,GO:0045087,GO:0046677,GO:0050896,GO:0051179,GO:0051234,GO:0051704,GO:…	NA	GO:0003674,GO:0005215,GO:0005319,GO:0005488,GO:0008289,GO:0008324,GO:0008519,GO:0015075,GO:0015101,GO:0015166,GO:0015318,GO:0015665,GO:0022857,GO:0046624,GO:0051861,GO:0097367,GO:0120013,GO:1901618,	GLTP
Cn_g10477.t1	XP_057778091.1	25.6	129	82	3	6	120	2	130	7.34e-06	87.8	XP_057778091.1 uncharacterized protein LOC130996840 [Salvia miltiorrhiza]	salvia miltiorrhiza	salvia miltiorrhiza;salvia incertae sedis;salvia;salviinae;mentheae;nepetoideae;lamiaceae;lamiales;lamiids;asterids;pentapetalae;gunneridae;eudicotyledons;mesangiospermae;magnoliopsida;spermatophyta;euphyllophyta;tracheophyta;embryophyta;streptophytina;streptophyta;viridiplantae;eukaryota;cellular organisms;root	/pbi-acc1/byChoi/Cirsium_nipponicum_dnDNAseq/metadata/new_data_2024/functional_annotation_ENTAP/Cn_EnTAP_2/similarity_search/DIAMOND/blastp_Cn_longest_aa_final_RefSeq.out	No	No	NA	NA	NA	NA	NA	NA	4113.PGSC0003DMT400012749	8e-06	49.3	35493|Streptophyta	COG2801@1|root,KOG0017@2759|Eukaryota,37V4J@33090|Viridiplantae,3GIPU@35493|Streptophyta,44M98@71274|asterids	gag-polypeptide of LTR copia-type	NA	NA	NA	NA	NA	NA	NA	NA	NA	NA	DUF4219,Retrotran_gag_2,zf-CCHC
Cn_g10476.t1	XP_028752847.1	48.1	129	67	0	1	129	71	199	1.6e-30	61.1	XP_028752847.1 heavy metal-associated isoprenylated plant protein 41-like isoform X2 [Prosopis alba]	prosopis alba	prosopis alba;prosopis;mimoseae;mimosoid clade;caesalpinioideae;fabaceae;fabales;fabids;rosids;pentapetalae;gunneridae;eudicotyledons;mesangiospermae;magnoliopsida;spermatophyta;euphyllophyta;tracheophyta;embryophyta;streptophytina;streptophyta;viridiplantae;eukaryota;cellular organisms;root	/pbi-acc1/byChoi/Cirsium_nipponicum_dnDNAseq/metadata/new_data_2024/functional_annotation_ENTAP/Cn_EnTAP_2/similarity_search/DIAMOND/blastp_Cn_longest_aa_final_RefSeq.out	No	Yes	NA	NA	NA	NA	NA	NA	3694.POPTR_0003s10040.1	0	128	35493|Streptophyta	KOG4174@1|root,KOG4174@2759|Eukaryota,37RCK@33090|Viridiplantae,3GB6X@35493|Streptophyta,4JNY9@91835|fabids	Domain of unknown function (DUF2431)	NA	ko:K19307	NA	NA	NA	NA	ko00000,ko01000,ko03009	NA	NA	NA	DUF2431
Cn_g10475.t1	XP_052622318.1	53.1	239	109	1	3	238	60	298	6.02e-71	98.3	XP_052622318.1 uncharacterized protein LOC111914254 [Lactuca sativa]	lactuca sativa	lactuca sativa;lactuca;lactucinae;cichorieae;cichorioideae;asteraceae;asterales;campanulids;asterids;pentapetalae;gunneridae;eudicotyledons;mesangiospermae;magnoliopsida;spermatophyta;euphyllophyta;tracheophyta;embryophyta;streptophytina;streptophyta;viridiplantae;eukaryota;cellular organisms;root	/pbi-acc1/byChoi/Cirsium_nipponicum_dnDNAseq/metadata/new_data_2024/functional_annotation_ENTAP/Cn_EnTAP_2/similarity_search/DIAMOND/blastp_Cn_longest_aa_final_RefSeq.out	No	No	NA	NA	NA	NA	NA	NA	NA	NA	NA	NA	NA	NA	NA	NA	NA	NA	NA	NA	NA	NA	NA	NA	NA
Cn_g10471.t1	XP_015888378.2	100	100	0	0	1	100	1	100	4.38e-63	87	XP_015888378.2 small nuclear ribonucleoprotein SmD1a [Ziziphus jujuba]	ziziphus jujuba	ziziphus jujuba;ziziphus;paliureae;rhamnaceae;rosales;fabids;rosids;pentapetalae;gunneridae;eudicotyledons;mesangiospermae;magnoliopsida;spermatophyta;euphyllophyta;tracheophyta;embryophyta;streptophytina;streptophyta;viridiplantae;eukaryota;cellular organisms;root	/pbi-acc1/byChoi/Cirsium_nipponicum_dnDNAseq/metadata/new_data_2024/functional_annotation_ENTAP/Cn_EnTAP_2/similarity_search/DIAMOND/blastp_Cn_longest_aa_final_RefSeq.out	No	Yes	NA	NA	NA	NA	NA	NA	59689.Al_scaffold_0001_239	0	184	35493|Streptophyta	COG1958@1|root,KOG3428@2759|Eukaryota,37USP@33090|Viridiplantae,3GIRG@35493|Streptophyta,3HU5F@3699|Brassicales	Small nuclear ribonucleoprotein	NA	ko:K11087	ko03040,ko05322,map03040,map05322	M00351,M00352,M00354,M00355,M00398	NA	NA	ko00000,ko00001,ko00002,ko03032,ko03041	GO:0006139,GO:0006396,GO:0006725,GO:0006807,GO:0008150,GO:0008152,GO:0008380,GO:0009892,GO:0009987,GO:0010467,GO:0010468,GO:0010605,GO:0010608,GO:0010629,GO:0016070,GO:0016441,GO:0016458,GO:0019219,GO:0019222,GO:0031047,GO:0031323,GO:0034641,GO:0035194,GO:0040029,GO:0043170,GO:0043484,GO:0044237,GO:0044238,GO:0046483,GO:0048519,GO:0050789,GO:0050794,GO:0051171,GO:0051252,GO:0060255,GO:0065007,GO:…	GO:0005575,GO:0005622,GO:0005623,GO:0005634,GO:0005654,GO:0005730,GO:0005737,GO:0005773,GO:0005774,GO:0016020,GO:0016604,GO:0016607,GO:0031090,GO:0031974,GO:0031981,GO:0043226,GO:0043227,GO:0043228,GO:0043229,GO:0043231,GO:0043232,GO:0043233,GO:0044422,GO:0044424,GO:0044428,GO:0044437,GO:0044444,GO:0044446,GO:0044451,GO:0044464,GO:0070013,GO:0098588,	GO:0003674,GO:0003676,GO:0003723,GO:0003729,GO:0005488,GO:0097159,GO:1901363,	LSM
Cn_g10469.t1	XP_024966165.1	78.6	145	31	0	1	145	1	145	2.73e-66	97.3	XP_024966165.1 oleosin [Cynara cardunculus var. scolymus]	cynara cardunculus var. scolymus	cynara cardunculus var. scolymus;cynara cardunculus subsp. cardunculus;cynara cardunculus;cynara;carduinae;cardueae;carduoideae;asteraceae;asterales;campanulids;asterids;pentapetalae;gunneridae;eudicotyledons;mesangiospermae;magnoliopsida;spermatophyta;euphyllophyta;tracheophyta;embryophyta;streptophytina;streptophyta;viridiplantae;eukaryota;cellular organisms;root	/pbi-acc1/byChoi/Cirsium_nipponicum_dnDNAseq/metadata/new_data_2024/functional_annotation_ENTAP/Cn_EnTAP_2/similarity_search/DIAMOND/blastp_Cn_longest_aa_final_RefSeq.out	No	Yes	NA	NA	NA	NA	NA	NA	59689.fgenesh2_kg.3__59__AT3G01570.1	1e-06	52.4	35493|Streptophyta	2BP40@1|root,2S1R0@2759|Eukaryota,37VMT@33090|Viridiplantae,3GJM0@35493|Streptophyta	Oleosin 18.2 kDa-like	NA	NA	NA	NA	NA	NA	NA	GO:0000003,GO:0003006,GO:0006950,GO:0007275,GO:0008150,GO:0009266,GO:0009409,GO:0009628,GO:0009791,GO:0010154,GO:0010344,GO:0010876,GO:0019915,GO:0022414,GO:0032501,GO:0032502,GO:0033036,GO:0044085,GO:0048316,GO:0048608,GO:0048731,GO:0048856,GO:0050826,GO:0050896,GO:0051179,GO:0051235,GO:0061458,GO:0065007,GO:0065008,GO:0071840,	GO:0005575,GO:0005622,GO:0005623,GO:0005811,GO:0012511,GO:0016020,GO:0043226,GO:0043228,GO:0043229,GO:0043232,GO:0044424,GO:0044464,	NA	Oleosin
Cn_g10464.t1	XP_024966398.1	97.9	290	6	0	1	290	1	290	1.75e-195	99.7	XP_024966398.1 KH domain-containing protein At5g56140 isoform X2 [Cynara cardunculus var. scolymus]	cynara cardunculus var. scolymus	cynara cardunculus var. scolymus;cynara cardunculus subsp. cardunculus;cynara cardunculus;cynara;carduinae;cardueae;carduoideae;asteraceae;asterales;campanulids;asterids;pentapetalae;gunneridae;eudicotyledons;mesangiospermae;magnoliopsida;spermatophyta;euphyllophyta;tracheophyta;embryophyta;streptophytina;streptophyta;viridiplantae;eukaryota;cellular organisms;root	/pbi-acc1/byChoi/Cirsium_nipponicum_dnDNAseq/metadata/new_data_2024/functional_annotation_ENTAP/Cn_EnTAP_2/similarity_search/DIAMOND/blastp_Cn_longest_aa_final_RefSeq.out	No	Yes	NA	NA	NA	NA	NA	NA	4113.PGSC0003DMT400057303	0	471	35493|Streptophyta	COG5176@1|root,KOG1588@2759|Eukaryota,37KDJ@33090|Viridiplantae,3GDKN@35493|Streptophyta,44DIG@71274|asterids	Homodimerisation region of STAR domain protein	NA	ko:K14945	NA	NA	NA	NA	ko00000,ko03041	NA	NA	NA	KH_1,STAR_dimer
Cn_g10463.t1	XP_024968551.1	92.6	231	16	1	1	231	1	230	8.88e-148	99.6	XP_024968551.1 probable calcium-binding protein CML21 [Cynara cardunculus var. scolymus]	cynara cardunculus var. scolymus	cynara cardunculus var. scolymus;cynara cardunculus subsp. cardunculus;cynara cardunculus;cynara;carduinae;cardueae;carduoideae;asteraceae;asterales;campanulids;asterids;pentapetalae;gunneridae;eudicotyledons;mesangiospermae;magnoliopsida;spermatophyta;euphyllophyta;tracheophyta;embryophyta;streptophytina;streptophyta;viridiplantae;eukaryota;cellular organisms;root	/pbi-acc1/byChoi/Cirsium_nipponicum_dnDNAseq/metadata/new_data_2024/functional_annotation_ENTAP/Cn_EnTAP_2/similarity_search/DIAMOND/blastp_Cn_longest_aa_final_RefSeq.out	No	Yes	NA	NA	NA	NA	NA	NA	29760.VIT_19s0015g01200.t01	0	334	35493|Streptophyta	COG5126@1|root,KOG0027@2759|Eukaryota,37PH7@33090|Viridiplantae,3GBFZ@35493|Streptophyta	calcium-binding protein CML21	NA	ko:K13448	ko04626,map04626	NA	NA	NA	ko00000,ko00001	NA	GO:0005575,GO:0005622,GO:0005623,GO:0005737,GO:0044424,GO:0044464,	GO:0003674,GO:0005488,GO:0005509,GO:0043167,GO:0043169,GO:0046872,	EF-hand_1,EF-hand_5,EF-hand_7,EF-hand_8
Cn_g10461.t1	XP_024966168.1	92.3	466	33	2	1	465	1	464	0	99.4	XP_024966168.1 phosphatidylinositol/phosphatidylcholine transfer protein SFH13-like [Cynara cardunculus var. scolymus]	cynara cardunculus var. scolymus	cynara cardunculus var. scolymus;cynara cardunculus subsp. cardunculus;cynara cardunculus;cynara;carduinae;cardueae;carduoideae;asteraceae;asterales;campanulids;asterids;pentapetalae;gunneridae;eudicotyledons;mesangiospermae;magnoliopsida;spermatophyta;euphyllophyta;tracheophyta;embryophyta;streptophytina;streptophyta;viridiplantae;eukaryota;cellular organisms;root	/pbi-acc1/byChoi/Cirsium_nipponicum_dnDNAseq/metadata/new_data_2024/functional_annotation_ENTAP/Cn_EnTAP_2/similarity_search/DIAMOND/blastp_Cn_longest_aa_final_RefSeq.out	No	Yes	NA	NA	NA	NA	NA	NA	4113.PGSC0003DMT400057292	0	593	35493|Streptophyta	KOG1471@1|root,KOG1471@2759|Eukaryota,37QVV@33090|Viridiplantae,3GBBC@35493|Streptophyta,44IYT@71274|asterids	CRAL/TRIO, N-terminal domain	NA	NA	NA	NA	NA	NA	NA	NA	NA	NA	CRAL_TRIO,CRAL_TRIO_N
Cn_g13548.t1	XP_024962115.1	92.5	966	72	0	1	966	1	966	0	99.7	XP_024962115.1 187-kDa microtubule-associated protein AIR9 [Cynara cardunculus var. scolymus]	cynara cardunculus var. scolymus	cynara cardunculus var. scolymus;cynara cardunculus subsp. cardunculus;cynara cardunculus;cynara;carduinae;cardueae;carduoideae;asteraceae;asterales;campanulids;asterids;pentapetalae;gunneridae;eudicotyledons;mesangiospermae;magnoliopsida;spermatophyta;euphyllophyta;tracheophyta;embryophyta;streptophytina;streptophyta;viridiplantae;eukaryota;cellular organisms;root	/pbi-acc1/byChoi/Cirsium_nipponicum_dnDNAseq/metadata/new_data_2024/functional_annotation_ENTAP/Cn_EnTAP_2/similarity_search/DIAMOND/blastp_Cn_longest_aa_final_RefSeq.out	No	Yes	NA	NA	NA	NA	NA	NA	29760.VIT_10s0003g04560.t01	0	1154	35493|Streptophyta	COG4886@1|root,KOG0531@2759|Eukaryota,37KMA@33090|Viridiplantae,3GFIU@35493|Streptophyta	187-kDa microtubule-associated protein	NA	NA	NA	NA	NA	NA	NA	NA	NA	NA	LRR_4
Cn_g13547.t1	XP_024962109.1	90.9	834	52	4	61	873	1	831	0	93	XP_024962109.1 multiple RNA-binding domain-containing protein 1 isoform X1 [Cynara cardunculus var. scolymus]	cynara cardunculus var. scolymus	cynara cardunculus var. scolymus;cynara cardunculus subsp. cardunculus;cynara cardunculus;cynara;carduinae;cardueae;carduoideae;asteraceae;asterales;campanulids;asterids;pentapetalae;gunneridae;eudicotyledons;mesangiospermae;magnoliopsida;spermatophyta;euphyllophyta;tracheophyta;embryophyta;streptophytina;streptophyta;viridiplantae;eukaryota;cellular organisms;root	/pbi-acc1/byChoi/Cirsium_nipponicum_dnDNAseq/metadata/new_data_2024/functional_annotation_ENTAP/Cn_EnTAP_2/similarity_search/DIAMOND/blastp_Cn_longest_aa_final_RefSeq.out	No	Yes	NA	NA	NA	NA	NA	NA	4113.PGSC0003DMT400018883	0	996	35493|Streptophyta	KOG0110@1|root,KOG0110@2759|Eukaryota,37HSF@33090|Viridiplantae,3GBNV@35493|Streptophyta,44BE3@71274|asterids	RNA recognition motif. (a.k.a. RRM, RBD, or RNP domain)	NA	ko:K14787	NA	NA	NA	NA	ko00000,ko03009	GO:0000028,GO:0000447,GO:0000460,GO:0000462,GO:0000466,GO:0000469,GO:0000472,GO:0000478,GO:0000479,GO:0000480,GO:0000966,GO:0000967,GO:0006139,GO:0006364,GO:0006396,GO:0006725,GO:0006807,GO:0006996,GO:0008150,GO:0008152,GO:0009987,GO:0010467,GO:0016043,GO:0016070,GO:0016072,GO:0022607,GO:0022613,GO:0022618,GO:0030490,GO:0034462,GO:0034470,GO:0034471,GO:0034641,GO:0034660,GO:0042254,GO:0042255,GO:…	GO:0005575,GO:0005622,GO:0005623,GO:0005634,GO:0005730,GO:0030684,GO:0030686,GO:0031974,GO:0031981,GO:0032991,GO:0043226,GO:0043227,GO:0043228,GO:0043229,GO:0043231,GO:0043232,GO:0043233,GO:0044422,GO:0044424,GO:0044428,GO:0044446,GO:0044464,GO:0070013,GO:1990904,	GO:0003674,GO:0003676,GO:0003723,GO:0005488,GO:0019843,GO:0042134,GO:0097159,GO:1901363,	RRM_1
Cn_g13545.t1	NA	NA	NA	NA	NA	NA	NA	NA	NA	NA	NA	NA	NA	NA	NA	NA	NA	NA	NA	NA	NA	NA	NA	3847.GLYMA06G37470.1	2e-06	51.6	35493|Streptophyta	KOG2326@1|root,KOG2326@2759|Eukaryota,37IPJ@33090|Viridiplantae,3GFYR@35493|Streptophyta,4JKDM@91835|fabids	ATP-dependent DNA helicase 2 subunit	NA	ko:K10885	ko03450,map03450	M00297	NA	NA	ko00000,ko00001,ko00002,ko03400	GO:0000723,GO:0000726,GO:0006139,GO:0006259,GO:0006281,GO:0006302,GO:0006303,GO:0006725,GO:0006807,GO:0006950,GO:0006974,GO:0006996,GO:0008150,GO:0008152,GO:0009266,GO:0009408,GO:0009628,GO:0009987,GO:0015074,GO:0016043,GO:0032200,GO:0033554,GO:0034641,GO:0042592,GO:0043170,GO:0044237,GO:0044238,GO:0044260,GO:0046483,GO:0050896,GO:0051276,GO:0051716,GO:0060249,GO:0065007,GO:0065008,GO:0071704,GO:…	GO:0000228,GO:0000781,GO:0005575,GO:0005622,GO:0005623,GO:0005634,GO:0005694,GO:0031974,GO:0031981,GO:0043226,GO:0043227,GO:0043228,GO:0043229,GO:0043231,GO:0043232,GO:0043233,GO:0044422,GO:0044424,GO:0044427,GO:0044428,GO:0044446,GO:0044454,GO:0044464,GO:0070013,GO:0098687,	GO:0003674,GO:0003676,GO:0003677,GO:0003690,GO:0005488,GO:0042162,GO:0043565,GO:0097159,GO:1901363,	Ku,Ku_C,Ku_N,Ku_PK_bind
Cn_g6430.t1	XP_024991367.1	99.4	155	1	0	1	155	1	155	2.05e-100	99.4	XP_024991367.1 SKP1-like protein 1B [Cynara cardunculus var. scolymus]	cynara cardunculus var. scolymus	cynara cardunculus var. scolymus;cynara cardunculus subsp. cardunculus;cynara cardunculus;cynara;carduinae;cardueae;carduoideae;asteraceae;asterales;campanulids;asterids;pentapetalae;gunneridae;eudicotyledons;mesangiospermae;magnoliopsida;spermatophyta;euphyllophyta;tracheophyta;embryophyta;streptophytina;streptophyta;viridiplantae;eukaryota;cellular organisms;root	/pbi-acc1/byChoi/Cirsium_nipponicum_dnDNAseq/metadata/new_data_2024/functional_annotation_ENTAP/Cn_EnTAP_2/similarity_search/DIAMOND/blastp_Cn_longest_aa_final_RefSeq.out	No	Yes	NA	NA	NA	NA	NA	NA	4081.Solyc11g042930.1.1	0	276	35493|Streptophyta	COG5201@1|root,KOG1724@2759|Eukaryota,37TUD@33090|Viridiplantae,3GI73@35493|Streptophyta,44QHX@71274|asterids	Belongs to the SKP1 family	NA	ko:K03094	ko04110,ko04111,ko04114,ko04120,ko04141,ko04310,ko04341,ko04350,ko04710,ko05168,ko05200,map04110,map04111,map04114,map04120,map04141,map04310,map04341,map04350,map04710,map05168,map05200	M00379,M00380,M00381,M00382,M00387,M00407,M00411	NA	NA	ko00000,ko00001,ko00002,ko03036,ko04121	NA	NA	NA	Skp1,Skp1_POZ
Cn_g6429.t1	XP_023770674.1	88.3	376	40	3	1	375	1	373	7.52e-230	99.7	XP_023770674.1 chloroplast protein FOR GROWTH AND FERTILITY 2 [Lactuca sativa]	lactuca sativa	lactuca sativa;lactuca;lactucinae;cichorieae;cichorioideae;asteraceae;asterales;campanulids;asterids;pentapetalae;gunneridae;eudicotyledons;mesangiospermae;magnoliopsida;spermatophyta;euphyllophyta;tracheophyta;embryophyta;streptophytina;streptophyta;viridiplantae;eukaryota;cellular organisms;root	/pbi-acc1/byChoi/Cirsium_nipponicum_dnDNAseq/metadata/new_data_2024/functional_annotation_ENTAP/Cn_EnTAP_2/similarity_search/DIAMOND/blastp_Cn_longest_aa_final_RefSeq.out	No	Yes	NA	NA	NA	NA	NA	NA	4081.Solyc08g005980.2.1	0	436	35493|Streptophyta	28N5Y@1|root,2QUR7@2759|Eukaryota,37QNB@33090|Viridiplantae,3GB5I@35493|Streptophyta,44Q8X@71274|asterids	Cytochrome C biogenesis protein transmembrane region	NA	NA	NA	NA	NA	NA	NA	NA	NA	NA	DsbD_2
Cn_g6426.t2	XP_024991227.1	94.7	266	14	0	1	266	1	266	6.05e-164	95	XP_024991227.1 basic leucine zipper 23-like [Cynara cardunculus var. scolymus]	cynara cardunculus var. scolymus	cynara cardunculus var. scolymus;cynara cardunculus subsp. cardunculus;cynara cardunculus;cynara;carduinae;cardueae;carduoideae;asteraceae;asterales;campanulids;asterids;pentapetalae;gunneridae;eudicotyledons;mesangiospermae;magnoliopsida;spermatophyta;euphyllophyta;tracheophyta;embryophyta;streptophytina;streptophyta;viridiplantae;eukaryota;cellular organisms;root	/pbi-acc1/byChoi/Cirsium_nipponicum_dnDNAseq/metadata/new_data_2024/functional_annotation_ENTAP/Cn_EnTAP_2/similarity_search/DIAMOND/blastp_Cn_longest_aa_final_RefSeq.out	No	Yes	NA	NA	NA	NA	NA	NA	4113.PGSC0003DMT400015830	0	299	35493|Streptophyta	28NYN@1|root,2QVJ4@2759|Eukaryota,37T0C@33090|Viridiplantae,3G86F@35493|Streptophyta,44HES@71274|asterids	basic region leucin zipper	NA	NA	NA	NA	NA	NA	NA	GO:0006355,GO:0008150,GO:0009889,GO:0010035,GO:0010038,GO:0010043,GO:0010468,GO:0010556,GO:0019219,GO:0019222,GO:0031323,GO:0031326,GO:0042221,GO:0050789,GO:0050794,GO:0050896,GO:0051171,GO:0051252,GO:0060255,GO:0065007,GO:0080090,GO:1903506,GO:2000112,GO:2001141,	GO:0005575,GO:0005622,GO:0005623,GO:0005634,GO:0043226,GO:0043227,GO:0043229,GO:0043231,GO:0044424,GO:0044464,	GO:0003674,GO:0003676,GO:0003677,GO:0003700,GO:0005488,GO:0043565,GO:0097159,GO:0140110,GO:1901363,	bZIP_2
Cn_g6424.t1	XP_023760724.1	82.6	379	53	5	3	376	8	378	1.61e-200	99.2	XP_023760724.1 DNA-3-methyladenine glycosylase 1 [Lactuca sativa]	lactuca sativa	lactuca sativa;lactuca;lactucinae;cichorieae;cichorioideae;asteraceae;asterales;campanulids;asterids;pentapetalae;gunneridae;eudicotyledons;mesangiospermae;magnoliopsida;spermatophyta;euphyllophyta;tracheophyta;embryophyta;streptophytina;streptophyta;viridiplantae;eukaryota;cellular organisms;root	/pbi-acc1/byChoi/Cirsium_nipponicum_dnDNAseq/metadata/new_data_2024/functional_annotation_ENTAP/Cn_EnTAP_2/similarity_search/DIAMOND/blastp_Cn_longest_aa_final_RefSeq.out	No	Yes	NA	NA	NA	NA	NA	NA	4113.PGSC0003DMT400040014	0	424	35493|Streptophyta	COG0122@1|root,KOG1918@2759|Eukaryota,37QQ8@33090|Viridiplantae,3GC3Q@35493|Streptophyta,44SCX@71274|asterids	endonuclease III	NA	ko:K01247	ko03410,map03410	NA	NA	NA	ko00000,ko00001,ko01000,ko03400	NA	NA	NA	HhH-GPD
Cn_g6423.t1	XP_024978550.1	95.5	494	22	0	1	494	1	494	0	99.8	XP_024978550.1 sugar transporter ERD6-like 4 [Cynara cardunculus var. scolymus]	cynara cardunculus var. scolymus	cynara cardunculus var. scolymus;cynara cardunculus subsp. cardunculus;cynara cardunculus;cynara;carduinae;cardueae;carduoideae;asteraceae;asterales;campanulids;asterids;pentapetalae;gunneridae;eudicotyledons;mesangiospermae;magnoliopsida;spermatophyta;euphyllophyta;tracheophyta;embryophyta;streptophytina;streptophyta;viridiplantae;eukaryota;cellular organisms;root	/pbi-acc1/byChoi/Cirsium_nipponicum_dnDNAseq/metadata/new_data_2024/functional_annotation_ENTAP/Cn_EnTAP_2/similarity_search/DIAMOND/blastp_Cn_longest_aa_final_RefSeq.out	No	Yes	NA	NA	NA	NA	NA	NA	4113.PGSC0003DMT400009273	0	705	35493|Streptophyta	KOG0254@1|root,KOG0254@2759|Eukaryota,37MXP@33090|Viridiplantae,3G8ZY@35493|Streptophyta,44BCH@71274|asterids	Belongs to the major facilitator superfamily. Sugar transporter (TC 2.A.1.1) family	NA	ko:K08145	NA	NA	NA	NA	ko00000,ko02000	NA	NA	NA	Sugar_tr
Cn_g6422.t1	XP_024978864.1	80.3	233	30	5	1	233	1	217	2.21e-104	99.6	XP_024978864.1 GATA transcription factor 19 [Cynara cardunculus var. scolymus]	cynara cardunculus var. scolymus	cynara cardunculus var. scolymus;cynara cardunculus subsp. cardunculus;cynara cardunculus;cynara;carduinae;cardueae;carduoideae;asteraceae;asterales;campanulids;asterids;pentapetalae;gunneridae;eudicotyledons;mesangiospermae;magnoliopsida;spermatophyta;euphyllophyta;tracheophyta;embryophyta;streptophytina;streptophyta;viridiplantae;eukaryota;cellular organisms;root	/pbi-acc1/byChoi/Cirsium_nipponicum_dnDNAseq/metadata/new_data_2024/functional_annotation_ENTAP/Cn_EnTAP_2/similarity_search/DIAMOND/blastp_Cn_longest_aa_final_RefSeq.out	No	Yes	NA	NA	NA	NA	NA	NA	59689.Al_scaffold_0005_1952	0	130	35493|Streptophyta	COG5641@1|root,KOG1601@2759|Eukaryota,37TBV@33090|Viridiplantae,3G8DB@35493|Streptophyta,3HY87@3699|Brassicales	transcription factor	NA	ko:K21630	NA	NA	NA	NA	ko00000,ko03000	GO:0000003,GO:0003006,GO:0006139,GO:0006351,GO:0006355,GO:0006357,GO:0006366,GO:0006725,GO:0006807,GO:0007275,GO:0008150,GO:0008152,GO:0009058,GO:0009059,GO:0009790,GO:0009791,GO:0009793,GO:0009889,GO:0009891,GO:0009893,GO:0009908,GO:0009909,GO:0009987,GO:0010154,GO:0010467,GO:0010468,GO:0010556,GO:0010557,GO:0010604,GO:0010628,GO:0016070,GO:0018130,GO:0019219,GO:0019222,GO:0019438,GO:0022414,GO:…	GO:0005575,GO:0005622,GO:0005623,GO:0005634,GO:0005667,GO:0032991,GO:0043226,GO:0043227,GO:0043229,GO:0043231,GO:0044424,GO:0044464,	GO:0000976,GO:0000977,GO:0000981,GO:0001067,GO:0001228,GO:0003674,GO:0003676,GO:0003677,GO:0003682,GO:0003690,GO:0003700,GO:0005488,GO:0005515,GO:0008134,GO:0042802,GO:0042803,GO:0043565,GO:0046983,GO:0097159,GO:0140110,GO:1901363,GO:1990837,	GATA
Cn_g6421.t1	XP_020594905.1	53.6	140	60	3	8	145	5	141	5.55e-43	83.6	XP_020594905.1 nucleolar protein 6-like, partial [Phalaenopsis equestris]	phalaenopsis equestris	phalaenopsis equestris;phalaenopsis;aeridinae;vandeae;epidendroideae;orchidaceae;asparagales;petrosaviidae;liliopsida;mesangiospermae;magnoliopsida;spermatophyta;euphyllophyta;tracheophyta;embryophyta;streptophytina;streptophyta;viridiplantae;eukaryota;cellular organisms;root	/pbi-acc1/byChoi/Cirsium_nipponicum_dnDNAseq/metadata/new_data_2024/functional_annotation_ENTAP/Cn_EnTAP_2/similarity_search/DIAMOND/blastp_Cn_longest_aa_final_RefSeq.out	No	Yes	NA	NA	NA	NA	NA	NA	29760.VIT_04s0023g01830.t01	0	213	35493|Streptophyta	KOG2054@1|root,KOG2054@2759|Eukaryota,37KBA@33090|Viridiplantae,3G888@35493|Streptophyta	Nucleolar protein	NA	ko:K14544	ko03008,map03008	NA	NA	NA	ko00000,ko00001,ko03009	NA	NA	NA	Nrap,Nrap_D2,Nrap_D3,Nrap_D4,Nrap_D5,Nrap_D6
Cn_g6420.t1	XP_024978203.1	95.4	857	35	2	1	853	191	1047	0	99.9	XP_024978203.1 nucleolar protein 6 [Cynara cardunculus var. scolymus]	cynara cardunculus var. scolymus	cynara cardunculus var. scolymus;cynara cardunculus subsp. cardunculus;cynara cardunculus;cynara;carduinae;cardueae;carduoideae;asteraceae;asterales;campanulids;asterids;pentapetalae;gunneridae;eudicotyledons;mesangiospermae;magnoliopsida;spermatophyta;euphyllophyta;tracheophyta;embryophyta;streptophytina;streptophyta;viridiplantae;eukaryota;cellular organisms;root	/pbi-acc1/byChoi/Cirsium_nipponicum_dnDNAseq/metadata/new_data_2024/functional_annotation_ENTAP/Cn_EnTAP_2/similarity_search/DIAMOND/blastp_Cn_longest_aa_final_RefSeq.out	No	Yes	NA	NA	NA	NA	NA	NA	29760.VIT_04s0023g01830.t01	0	1125	35493|Streptophyta	KOG2054@1|root,KOG2054@2759|Eukaryota,37KBA@33090|Viridiplantae,3G888@35493|Streptophyta	Nucleolar protein	NA	ko:K14544	ko03008,map03008	NA	NA	NA	ko00000,ko00001,ko03009	NA	NA	NA	Nrap,Nrap_D2,Nrap_D3,Nrap_D4,Nrap_D5,Nrap_D6
Cn_g6419.t1	XP_023748388.1	54	298	113	8	1	287	1	285	1.31e-79	99.7	XP_023748388.1 uncharacterized protein LOC111896649 [Lactuca sativa]	lactuca sativa	lactuca sativa;lactuca;lactucinae;cichorieae;cichorioideae;asteraceae;asterales;campanulids;asterids;pentapetalae;gunneridae;eudicotyledons;mesangiospermae;magnoliopsida;spermatophyta;euphyllophyta;tracheophyta;embryophyta;streptophytina;streptophyta;viridiplantae;eukaryota;cellular organisms;root	/pbi-acc1/byChoi/Cirsium_nipponicum_dnDNAseq/metadata/new_data_2024/functional_annotation_ENTAP/Cn_EnTAP_2/similarity_search/DIAMOND/blastp_Cn_longest_aa_final_RefSeq.out	No	No	NA	NA	NA	NA	NA	NA	3694.POPTR_0012s10400.1	3e-06	54.3	35493|Streptophyta	2E0VQ@1|root,2S896@2759|Eukaryota,37WWE@33090|Viridiplantae,3GKCE@35493|Streptophyta,4JQYZ@91835|fabids	NA	NA	NA	NA	NA	NA	NA	NA	NA	NA	NA	NA
Cn_g6415.t1	XP_024978257.1	94.5	563	30	1	1	562	1	563	0	99.8	XP_024978257.1 pyridine nucleotide-disulfide oxidoreductase domain-containing protein 2 [Cynara cardunculus var. scolymus]	cynara cardunculus var. scolymus	cynara cardunculus var. scolymus;cynara cardunculus subsp. cardunculus;cynara cardunculus;cynara;carduinae;cardueae;carduoideae;asteraceae;asterales;campanulids;asterids;pentapetalae;gunneridae;eudicotyledons;mesangiospermae;magnoliopsida;spermatophyta;euphyllophyta;tracheophyta;embryophyta;streptophytina;streptophyta;viridiplantae;eukaryota;cellular organisms;root	/pbi-acc1/byChoi/Cirsium_nipponicum_dnDNAseq/metadata/new_data_2024/functional_annotation_ENTAP/Cn_EnTAP_2/similarity_search/DIAMOND/blastp_Cn_longest_aa_final_RefSeq.out	No	Yes	NA	NA	NA	NA	NA	NA	29760.VIT_04s0023g01780.t01	0	941	35493|Streptophyta	COG1233@1|root,KOG4254@2759|Eukaryota,37K3E@33090|Viridiplantae,3G9QZ@35493|Streptophyta	Pyridine nucleotide-disulfide oxidoreductase domain-containing protein	NA	NA	NA	NA	NA	NA	NA	NA	NA	NA	Amino_oxidase,DAO,NAD_binding_8
Cn_g6413.t1	XP_024978739.1	84.3	134	16	2	1	130	1	133	1.23e-67	99.2	XP_024978739.1 uncharacterized protein LOC112515976 isoform X1 [Cynara cardunculus var. scolymus]	cynara cardunculus var. scolymus	cynara cardunculus var. scolymus;cynara cardunculus subsp. cardunculus;cynara cardunculus;cynara;carduinae;cardueae;carduoideae;asteraceae;asterales;campanulids;asterids;pentapetalae;gunneridae;eudicotyledons;mesangiospermae;magnoliopsida;spermatophyta;euphyllophyta;tracheophyta;embryophyta;streptophytina;streptophyta;viridiplantae;eukaryota;cellular organisms;root	/pbi-acc1/byChoi/Cirsium_nipponicum_dnDNAseq/metadata/new_data_2024/functional_annotation_ENTAP/Cn_EnTAP_2/similarity_search/DIAMOND/blastp_Cn_longest_aa_final_RefSeq.out	No	No	NA	NA	NA	NA	NA	NA	NA	NA	NA	NA	NA	NA	NA	NA	NA	NA	NA	NA	NA	NA	NA	NA	NA
Cn_g6411.t1	XP_024991890.1	89.2	334	35	1	1	334	1	333	5.82e-209	99.7	XP_024991890.1 protein BCCIP homolog isoform X2 [Cynara cardunculus var. scolymus]	cynara cardunculus var. scolymus	cynara cardunculus var. scolymus;cynara cardunculus subsp. cardunculus;cynara cardunculus;cynara;carduinae;cardueae;carduoideae;asteraceae;asterales;campanulids;asterids;pentapetalae;gunneridae;eudicotyledons;mesangiospermae;magnoliopsida;spermatophyta;euphyllophyta;tracheophyta;embryophyta;streptophytina;streptophyta;viridiplantae;eukaryota;cellular organisms;root	/pbi-acc1/byChoi/Cirsium_nipponicum_dnDNAseq/metadata/new_data_2024/functional_annotation_ENTAP/Cn_EnTAP_2/similarity_search/DIAMOND/blastp_Cn_longest_aa_final_RefSeq.out	No	Yes	NA	NA	NA	NA	NA	NA	4081.Solyc04g007850.2.1	0	357	35493|Streptophyta	KOG3034@1|root,KOG3034@2759|Eukaryota,37PZM@33090|Viridiplantae,3G76U@35493|Streptophyta,44J3D@71274|asterids	Protein BCCIP homolog	NA	ko:K15262	NA	NA	NA	NA	ko00000,ko03009	NA	GO:0005575,GO:0005622,GO:0005623,GO:0005634,GO:0005730,GO:0031974,GO:0031981,GO:0043226,GO:0043227,GO:0043228,GO:0043229,GO:0043231,GO:0043232,GO:0043233,GO:0044422,GO:0044424,GO:0044428,GO:0044446,GO:0044464,GO:0070013,	NA	BCIP
Cn_g6408.t1	XP_023739763.1	86.3	197	27	0	1	197	172	368	2.38e-121	98.5	XP_023739763.1 protein ALP1-like [Lactuca sativa]	lactuca sativa	lactuca sativa;lactuca;lactucinae;cichorieae;cichorioideae;asteraceae;asterales;campanulids;asterids;pentapetalae;gunneridae;eudicotyledons;mesangiospermae;magnoliopsida;spermatophyta;euphyllophyta;tracheophyta;embryophyta;streptophytina;streptophyta;viridiplantae;eukaryota;cellular organisms;root	/pbi-acc1/byChoi/Cirsium_nipponicum_dnDNAseq/metadata/new_data_2024/functional_annotation_ENTAP/Cn_EnTAP_2/similarity_search/DIAMOND/blastp_Cn_longest_aa_final_RefSeq.out	No	Yes	NA	NA	NA	NA	NA	NA	3847.GLYMA14G34660.2	0	148	35493|Streptophyta	KOG4585@1|root,KOG4585@2759|Eukaryota,37TBZ@33090|Viridiplantae,3G7VT@35493|Streptophyta,4JT3N@91835|fabids	DDE superfamily endonuclease	NA	NA	NA	NA	NA	NA	NA	NA	NA	NA	DDE_Tnp_4
Cn_g457.t1	XP_035838418.1	98.1	108	2	0	1	108	1	108	1.64e-64	99.1	XP_035838418.1 30S ribosomal protein S7, chloroplastic [Helianthus annuus]	helianthus annuus	helianthus annuus;helianthus;heliantheae;heliantheae alliance;asteroideae;asteraceae;asterales;campanulids;asterids;pentapetalae;gunneridae;eudicotyledons;mesangiospermae;magnoliopsida;spermatophyta;euphyllophyta;tracheophyta;embryophyta;streptophytina;streptophyta;viridiplantae;eukaryota;cellular organisms;root	/pbi-acc1/byChoi/Cirsium_nipponicum_dnDNAseq/metadata/new_data_2024/functional_annotation_ENTAP/Cn_EnTAP_2/similarity_search/DIAMOND/blastp_Cn_longest_aa_final_RefSeq.out	No	Yes	NA	NA	NA	NA	NA	NA	3702.ATCG01240.1	0	193	35493|Streptophyta	COG0049@1|root,KOG3291@2759|Eukaryota,37JZ5@33090|Viridiplantae,3GGCG@35493|Streptophyta	One of the primary rRNA binding proteins, it binds directly to 16S rRNA where it nucleates assembly of the head domain of the 30S subunit	NA	ko:K02992	ko03010,map03010	M00178,M00179	NA	NA	br01610,ko00000,ko00001,ko00002,ko03011	GO:0000028,GO:0006996,GO:0008150,GO:0009987,GO:0016043,GO:0022607,GO:0022613,GO:0022618,GO:0042254,GO:0042255,GO:0042274,GO:0043933,GO:0044085,GO:0065003,GO:0070925,GO:0071826,GO:0071840,	GO:0005575,GO:0005622,GO:0005623,GO:0005737,GO:0009507,GO:0009536,GO:0009579,GO:0016020,GO:0043226,GO:0043227,GO:0043229,GO:0043231,GO:0044424,GO:0044444,GO:0044464,	GO:0003674,GO:0003676,GO:0003723,GO:0003729,GO:0005488,GO:0019843,GO:0097159,GO:1901363,	Ribosomal_S7
Cn_g452.t1	XP_024994352.1	97.1	451	13	0	1	451	1	451	0	99.8	XP_024994352.1 protein ROOT INITIATION DEFECTIVE 3 [Cynara cardunculus var. scolymus]	cynara cardunculus var. scolymus	cynara cardunculus var. scolymus;cynara cardunculus subsp. cardunculus;cynara cardunculus;cynara;carduinae;cardueae;carduoideae;asteraceae;asterales;campanulids;asterids;pentapetalae;gunneridae;eudicotyledons;mesangiospermae;magnoliopsida;spermatophyta;euphyllophyta;tracheophyta;embryophyta;streptophytina;streptophyta;viridiplantae;eukaryota;cellular organisms;root	/pbi-acc1/byChoi/Cirsium_nipponicum_dnDNAseq/metadata/new_data_2024/functional_annotation_ENTAP/Cn_EnTAP_2/similarity_search/DIAMOND/blastp_Cn_longest_aa_final_RefSeq.out	No	Yes	NA	NA	NA	NA	NA	NA	29760.VIT_18s0001g10390.t01	0	618	35493|Streptophyta	COG2319@1|root,KOG0646@2759|Eukaryota,37K7Z@33090|Viridiplantae,3G8E7@35493|Streptophyta	Protein ROOT INITIATION DEFECTIVE	NA	ko:K14829	NA	NA	NA	NA	ko00000,ko03009	GO:0008150,GO:0048509,GO:0048519,GO:0050789,GO:0050793,GO:0051093,GO:0065007,GO:1902183,GO:1902184,	GO:0000151,GO:0005575,GO:0005622,GO:0005623,GO:0031461,GO:0032991,GO:0044424,GO:0044464,GO:0080008,GO:1902494,GO:1990234,	NA	WD40
Cn_g449.t1	XP_021980759.1	37.9	551	318	10	8	554	52	582	6.77e-121	78.5	XP_021980759.1 serine/threonine-protein phosphatase 7 long form homolog [Helianthus annuus]	helianthus annuus	helianthus annuus;helianthus;heliantheae;heliantheae alliance;asteroideae;asteraceae;asterales;campanulids;asterids;pentapetalae;gunneridae;eudicotyledons;mesangiospermae;magnoliopsida;spermatophyta;euphyllophyta;tracheophyta;embryophyta;streptophytina;streptophyta;viridiplantae;eukaryota;cellular organisms;root	/pbi-acc1/byChoi/Cirsium_nipponicum_dnDNAseq/metadata/new_data_2024/functional_annotation_ENTAP/Cn_EnTAP_2/similarity_search/DIAMOND/blastp_Cn_longest_aa_final_RefSeq.out	No	Yes	NA	NA	NA	NA	NA	NA	3711.Bra032047.1-P	0	184	35493|Streptophyta	28PJA@1|root,2QW7G@2759|Eukaryota,37N4G@33090|Viridiplantae,3GWKI@35493|Streptophyta,3HZVT@3699|Brassicales	Serine threonine-protein phosphatase 7 long form homolog	NA	NA	NA	NA	NA	NA	NA	GO:0007275,GO:0008150,GO:0009653,GO:0009888,GO:0009892,GO:0009987,GO:0010015,GO:0010073,GO:0010075,GO:0010082,GO:0010468,GO:0010605,GO:0010629,GO:0016458,GO:0019222,GO:0022622,GO:0032501,GO:0032502,GO:0040008,GO:0048364,GO:0048507,GO:0048509,GO:0048519,GO:0048638,GO:0048731,GO:0048856,GO:0050789,GO:0050793,GO:0051239,GO:0060255,GO:0065007,GO:0099402,GO:1905392,GO:2000026,GO:2000280,	GO:0005575,GO:0005622,GO:0005623,GO:0005634,GO:0043226,GO:0043227,GO:0043229,GO:0043231,GO:0044424,GO:0044464,	NA	PMD
Cn_g27450.t1	XP_024989550.1	71	252	60	5	1	241	1	250	1.13e-97	99.6	XP_024989550.1 zinc finger protein CONSTANS-LIKE 1-like [Cynara cardunculus var. scolymus]	cynara cardunculus var. scolymus	cynara cardunculus var. scolymus;cynara cardunculus subsp. cardunculus;cynara cardunculus;cynara;carduinae;cardueae;carduoideae;asteraceae;asterales;campanulids;asterids;pentapetalae;gunneridae;eudicotyledons;mesangiospermae;magnoliopsida;spermatophyta;euphyllophyta;tracheophyta;embryophyta;streptophytina;streptophyta;viridiplantae;eukaryota;cellular organisms;root	/pbi-acc1/byChoi/Cirsium_nipponicum_dnDNAseq/metadata/new_data_2024/functional_annotation_ENTAP/Cn_EnTAP_2/similarity_search/DIAMOND/blastp_Cn_longest_aa_final_RefSeq.out	No	Yes	NA	NA	NA	NA	NA	NA	3218.PP1S22_52V6.1	0	88.6	35493|Streptophyta	2B4DW@1|root,2S0GS@2759|Eukaryota,37UEW@33090|Viridiplantae,3GIUD@35493|Streptophyta	Zinc finger protein	NA	ko:K19939	NA	NA	NA	NA	ko00000,ko04131	GO:0006355,GO:0008150,GO:0009889,GO:0010468,GO:0010556,GO:0019219,GO:0019222,GO:0031323,GO:0031326,GO:0050789,GO:0050794,GO:0051171,GO:0051252,GO:0060255,GO:0065007,GO:0080090,GO:1903506,GO:2000112,GO:2001141,	NA	GO:0003674,GO:0003700,GO:0140110,	zf-B_box
Cn_g27448.t1	XP_024991537.1	93.3	505	34	0	1	505	1	505	0	99.8	XP_024991537.1 aromatic-L-amino-acid decarboxylase-like [Cynara cardunculus var. scolymus]	cynara cardunculus var. scolymus	cynara cardunculus var. scolymus;cynara cardunculus subsp. cardunculus;cynara cardunculus;cynara;carduinae;cardueae;carduoideae;asteraceae;asterales;campanulids;asterids;pentapetalae;gunneridae;eudicotyledons;mesangiospermae;magnoliopsida;spermatophyta;euphyllophyta;tracheophyta;embryophyta;streptophytina;streptophyta;viridiplantae;eukaryota;cellular organisms;root	/pbi-acc1/byChoi/Cirsium_nipponicum_dnDNAseq/metadata/new_data_2024/functional_annotation_ENTAP/Cn_EnTAP_2/similarity_search/DIAMOND/blastp_Cn_longest_aa_final_RefSeq.out	No	Yes	NA	NA	NA	NA	NA	NA	4081.Solyc07g054860.1.1	0	751	35493|Streptophyta	COG0076@1|root,KOG0628@2759|Eukaryota,37T28@33090|Viridiplantae,3GFW2@35493|Streptophyta,44MK2@71274|asterids	Tryptophan decarboxylase	NA	ko:K01593	ko00350,ko00360,ko00380,ko00901,ko00950,ko00965,ko01100,ko01110,ko04726,ko04728,ko05030,ko05031,ko05034,map00350,map00360,map00380,map00901,map00950,map00965,map01100,map01110,map04726,map04728,map05030,map05031,map05034	M00037,M00042	R00685,R00699,R00736,R02080,R02701,R04909	RC00299	ko00000,ko00001,ko00002,ko01000,ko04147	NA	NA	NA	Pyridoxal_deC
Cn_g27445.t1	XP_024990180.1	92.3	338	24	2	1	338	1	336	1.51e-215	99.7	XP_024990180.1 transcription factor MYB41-like [Cynara cardunculus var. scolymus]	cynara cardunculus var. scolymus	cynara cardunculus var. scolymus;cynara cardunculus subsp. cardunculus;cynara cardunculus;cynara;carduinae;cardueae;carduoideae;asteraceae;asterales;campanulids;asterids;pentapetalae;gunneridae;eudicotyledons;mesangiospermae;magnoliopsida;spermatophyta;euphyllophyta;tracheophyta;embryophyta;streptophytina;streptophyta;viridiplantae;eukaryota;cellular organisms;root	/pbi-acc1/byChoi/Cirsium_nipponicum_dnDNAseq/metadata/new_data_2024/functional_annotation_ENTAP/Cn_EnTAP_2/similarity_search/DIAMOND/blastp_Cn_longest_aa_final_RefSeq.out	No	Yes	NA	NA	NA	NA	NA	NA	3694.POPTR_0019s14070.1	0	365	35493|Streptophyta	COG5147@1|root,KOG0048@2759|Eukaryota,37J8V@33090|Viridiplantae,3G82T@35493|Streptophyta,4JJYD@91835|fabids	transcription factor	NA	ko:K09422	NA	NA	NA	NA	ko00000,ko03000	GO:0001101,GO:0006109,GO:0006355,GO:0006357,GO:0007275,GO:0008150,GO:0009719,GO:0009725,GO:0009737,GO:0009825,GO:0009889,GO:0009890,GO:0009892,GO:0009987,GO:0010033,GO:0010200,GO:0010243,GO:0010468,GO:0010556,GO:0010558,GO:0010605,GO:0010629,GO:0016049,GO:0019219,GO:0019222,GO:0030154,GO:0031323,GO:0031324,GO:0031326,GO:0031327,GO:0032501,GO:0032502,GO:0033993,GO:0040007,GO:0042221,GO:0042335,GO:…	GO:0005575,GO:0005622,GO:0005623,GO:0005634,GO:0043226,GO:0043227,GO:0043229,GO:0043231,GO:0044424,GO:0044464,	GO:0000981,GO:0000988,GO:0000989,GO:0001067,GO:0001076,GO:0001134,GO:0001135,GO:0003674,GO:0003676,GO:0003677,GO:0003700,GO:0005488,GO:0043565,GO:0097159,GO:0140110,GO:1901363,	Myb_DNA-binding
Cn_g27442.t2	XP_024989398.1	71.7	502	130	2	9	510	1	490	8.36e-264	90.9	XP_024989398.1 diacylglycerol kinase 5-like isoform X1 [Cynara cardunculus var. scolymus]	cynara cardunculus var. scolymus	cynara cardunculus var. scolymus;cynara cardunculus subsp. cardunculus;cynara cardunculus;cynara;carduinae;cardueae;carduoideae;asteraceae;asterales;campanulids;asterids;pentapetalae;gunneridae;eudicotyledons;mesangiospermae;magnoliopsida;spermatophyta;euphyllophyta;tracheophyta;embryophyta;streptophytina;streptophyta;viridiplantae;eukaryota;cellular organisms;root	/pbi-acc1/byChoi/Cirsium_nipponicum_dnDNAseq/metadata/new_data_2024/functional_annotation_ENTAP/Cn_EnTAP_2/similarity_search/DIAMOND/blastp_Cn_longest_aa_final_RefSeq.out	No	Yes	NA	NA	NA	NA	NA	NA	3847.GLYMA12G32670.1	0	652	35493|Streptophyta	KOG1169@1|root,KOG1169@2759|Eukaryota,37I4A@33090|Viridiplantae,3G7Z5@35493|Streptophyta,4JK8G@91835|fabids	Diacylglycerol kinase	NA	ko:K00901	ko00561,ko00564,ko01100,ko01110,ko04070,ko04072,ko05231,map00561,map00564,map01100,map01110,map04070,map04072,map05231	NA	R02240	RC00002,RC00017	ko00000,ko00001,ko01000	GO:0001775,GO:0006629,GO:0006793,GO:0006796,GO:0006950,GO:0007596,GO:0007599,GO:0008150,GO:0008152,GO:0009611,GO:0009987,GO:0016310,GO:0030168,GO:0030258,GO:0032501,GO:0042060,GO:0044237,GO:0044238,GO:0044255,GO:0046834,GO:0050817,GO:0050878,GO:0050896,GO:0065007,GO:0065008,GO:0071704,	GO:0005575,GO:0005622,GO:0005623,GO:0005634,GO:0005654,GO:0005737,GO:0005886,GO:0009507,GO:0009536,GO:0016020,GO:0030425,GO:0031974,GO:0031981,GO:0032991,GO:0036477,GO:0042995,GO:0043005,GO:0043197,GO:0043226,GO:0043227,GO:0043229,GO:0043231,GO:0043233,GO:0044309,GO:0044422,GO:0044424,GO:0044428,GO:0044444,GO:0044446,GO:0044456,GO:0044463,GO:0044464,GO:0045202,GO:0070013,GO:0071944,GO:0097447,GO:…	GO:0003674,GO:0003824,GO:0004143,GO:0016301,GO:0016740,GO:0016772,GO:0016773,	DAGK_acc,DAGK_cat
Cn_g27440.t1	sp|Q8GSN8|3MAT_DAHPI	55.1	465	187	7	1	450	1	458	5.11e-176	99.8	sp|Q8GSN8|3MAT_DAHPI Malonyl-coenzyme A:anthocyanin 3-O-glucoside-6''-O-malonyltransferase OS=Dahlia pinnata OX=101596 GN=3MAT PE=1 SV=1	dahlia pinnata	dahlia pinnata;dahlia;coreopsideae;heliantheae alliance;asteroideae;asteraceae;asterales;campanulids;asterids;pentapetalae;gunneridae;eudicotyledons;mesangiospermae;magnoliopsida;spermatophyta;euphyllophyta;tracheophyta;embryophyta;streptophytina;streptophyta;viridiplantae;eukaryota;cellular organisms;root	/pbi-acc1/byChoi/Cirsium_nipponicum_dnDNAseq/metadata/new_data_2024/functional_annotation_ENTAP/Cn_EnTAP_2/similarity_search/DIAMOND/blastp_Cn_longest_aa_final_uniprot_sprot.out	No	Yes	|EMBL; AF489108; AAO12206.1; -; mRNA.|AlphaFoldDB; Q8GSN8; -.|SMR; Q8GSN8; -.|BioCyc; MetaCyc:MON-12015; -.|BRENDA; 2.3.1.171; 1828.|Gene3D; 3.30.559.10; Chloramphenicol acetyltransferase-like domain; 2.|InterPro; IPR023213; CAT-like_dom_sf.|PANTHER; PTHR31625; -; 1.|PANTHER; PTHR31625:SF57; MALONYL-COENZYME A:ANTHOCYANIN 3-O-GLUCOSIDE-6''-O-MALONYLTRANSFERASE-RELATED; 1.|Pfam; PF02458; Transfera…	|-!- FUNCTION: Catalyzes the transfer of the malonyl group from malonyl-CoA| to pelargonidin 3-O-glucoside to produce pelargonidin 3-O-6''-O-| malonylglucoside. Can also transfer the malonyl group from malonyl-CoA| to cyanidin 3-O-glucoside, delphinidin 3-O-glucoside and quercetin 3-O-| glucoside. {ECO:0000269|PubMed:12481098}.|-!- CATALYTIC ACTIVITY:| Reaction=an anthocyanidin 3-O-beta-D-glucosi…	NA	GO:0009698,	NA	GO:0033809,GO:0102588,	3694.POPTR_0019s14060.1	0	268	35493|Streptophyta	2CMBZ@1|root,2QPXT@2759|Eukaryota,37NH3@33090|Viridiplantae,3G7NW@35493|Streptophyta,4JDXA@91835|fabids	Anthocyanin	NA	NA	NA	NA	NA	NA	NA	NA	NA	GO:0003674,GO:0003824,GO:0016740,GO:0016746,GO:0016747,GO:0033809,	Transferase
Cn_g27439.t2	XP_024992780.1	91.9	653	53	0	1	653	2	654	0	99.8	XP_024992780.1 pentatricopeptide repeat-containing protein At5g44230 [Cynara cardunculus var. scolymus]	cynara cardunculus var. scolymus	cynara cardunculus var. scolymus;cynara cardunculus subsp. cardunculus;cynara cardunculus;cynara;carduinae;cardueae;carduoideae;asteraceae;asterales;campanulids;asterids;pentapetalae;gunneridae;eudicotyledons;mesangiospermae;magnoliopsida;spermatophyta;euphyllophyta;tracheophyta;embryophyta;streptophytina;streptophyta;viridiplantae;eukaryota;cellular organisms;root	/pbi-acc1/byChoi/Cirsium_nipponicum_dnDNAseq/metadata/new_data_2024/functional_annotation_ENTAP/Cn_EnTAP_2/similarity_search/DIAMOND/blastp_Cn_longest_aa_final_RefSeq.out	No	Yes	NA	NA	NA	NA	NA	NA	29760.VIT_04s0023g02490.t01	0	773	35493|Streptophyta	KOG4197@1|root,KOG4197@2759|Eukaryota,37NMW@33090|Viridiplantae,3G918@35493|Streptophyta	Pentatricopeptide repeat-containing protein	NA	NA	NA	NA	NA	NA	NA	GO:0006139,GO:0006725,GO:0006807,GO:0008150,GO:0008152,GO:0009451,GO:0009987,GO:0016070,GO:0034641,GO:0043170,GO:0043412,GO:0044237,GO:0044238,GO:0046483,GO:0071704,GO:0090304,GO:0090305,GO:1901360,	GO:0005575,GO:0005622,GO:0005623,GO:0043226,GO:0043227,GO:0043229,GO:0043231,GO:0044424,GO:0044464,	GO:0003674,GO:0003676,GO:0003723,GO:0003824,GO:0004518,GO:0004519,GO:0005488,GO:0016787,GO:0016788,GO:0097159,GO:1901363,	DYW_deaminase,PPR,PPR_2
Cn_g27436.t1	XP_024970537.1	94.8	439	23	0	1	439	4	442	1.32e-307	99.8	XP_024970537.1 O-fucosyltransferase 13 isoform X1 [Cynara cardunculus var. scolymus]	cynara cardunculus var. scolymus	cynara cardunculus var. scolymus;cynara cardunculus subsp. cardunculus;cynara cardunculus;cynara;carduinae;cardueae;carduoideae;asteraceae;asterales;campanulids;asterids;pentapetalae;gunneridae;eudicotyledons;mesangiospermae;magnoliopsida;spermatophyta;euphyllophyta;tracheophyta;embryophyta;streptophytina;streptophyta;viridiplantae;eukaryota;cellular organisms;root	/pbi-acc1/byChoi/Cirsium_nipponicum_dnDNAseq/metadata/new_data_2024/functional_annotation_ENTAP/Cn_EnTAP_2/similarity_search/DIAMOND/blastp_Cn_longest_aa_final_RefSeq.out	No	Yes	NA	NA	NA	NA	NA	NA	3694.POPTR_0003s06100.1	0	707	35493|Streptophyta	28JSQ@1|root,2QPSR@2759|Eukaryota,37KC2@33090|Viridiplantae,3GC46@35493|Streptophyta,4JCZY@91835|fabids	GDP-fucose protein O-fucosyltransferase	NA	NA	NA	NA	NA	NA	NA	NA	GO:0005575,GO:0005622,GO:0005623,GO:0005737,GO:0044424,GO:0044464,	NA	O-FucT
Cn_g27432.t1	XP_024971798.1	90.4	280	27	0	1	280	1	280	5.37e-185	99.6	XP_024971798.1 peptide deformylase 1A, chloroplastic-like [Cynara cardunculus var. scolymus]	cynara cardunculus var. scolymus	cynara cardunculus var. scolymus;cynara cardunculus subsp. cardunculus;cynara cardunculus;cynara;carduinae;cardueae;carduoideae;asteraceae;asterales;campanulids;asterids;pentapetalae;gunneridae;eudicotyledons;mesangiospermae;magnoliopsida;spermatophyta;euphyllophyta;tracheophyta;embryophyta;streptophytina;streptophyta;viridiplantae;eukaryota;cellular organisms;root	/pbi-acc1/byChoi/Cirsium_nipponicum_dnDNAseq/metadata/new_data_2024/functional_annotation_ENTAP/Cn_EnTAP_2/similarity_search/DIAMOND/blastp_Cn_longest_aa_final_RefSeq.out	No	Yes	NA	NA	NA	NA	NA	NA	3694.POPTR_0001s17170.1	0	329	35493|Streptophyta	COG0242@1|root,KOG3137@2759|Eukaryota,37HMI@33090|Viridiplantae,3G731@35493|Streptophyta,4JK4G@91835|fabids	Removes the formyl group from the N-terminal Met of newly synthesized proteins	NA	ko:K01462	NA	NA	NA	NA	ko00000,ko01000	GO:0006807,GO:0008150,GO:0008152,GO:0009987,GO:0018193,GO:0018206,GO:0019538,GO:0031365,GO:0036211,GO:0043170,GO:0043412,GO:0043686,GO:0044237,GO:0044238,GO:0044260,GO:0071704,GO:1901564,	GO:0005575,GO:0005618,GO:0005622,GO:0005623,GO:0005737,GO:0005739,GO:0009505,GO:0009507,GO:0009532,GO:0009536,GO:0009570,GO:0030312,GO:0043226,GO:0043227,GO:0043229,GO:0043231,GO:0044422,GO:0044424,GO:0044434,GO:0044435,GO:0044444,GO:0044446,GO:0044464,GO:0071944,	GO:0003674,GO:0003824,GO:0016787,GO:0016810,GO:0016811,GO:0042586,	Pep_deformylase
Cn_g27431.t1	XP_042972922.1	82.1	123	22	0	1	123	35	157	2.1e-66	99.2	XP_042972922.1 O-fucosyltransferase 13-like [Carya illinoinensis]	carya illinoinensis	carya illinoinensis;carya;juglandaceae;fagales;fabids;rosids;pentapetalae;gunneridae;eudicotyledons;mesangiospermae;magnoliopsida;spermatophyta;euphyllophyta;tracheophyta;embryophyta;streptophytina;streptophyta;viridiplantae;eukaryota;cellular organisms;root	/pbi-acc1/byChoi/Cirsium_nipponicum_dnDNAseq/metadata/new_data_2024/functional_annotation_ENTAP/Cn_EnTAP_2/similarity_search/DIAMOND/blastp_Cn_longest_aa_final_RefSeq.out	No	Yes	NA	NA	NA	NA	NA	NA	NA	NA	NA	NA	NA	NA	NA	NA	NA	NA	NA	NA	NA	NA	NA	NA	NA
Cn_g27430.t1	XP_024971332.1	88.6	271	27	1	1	271	1	267	1.74e-166	78.8	XP_024971332.1 pentatricopeptide repeat-containing protein At1g52640, mitochondrial [Cynara cardunculus var. scolymus]	cynara cardunculus var. scolymus	cynara cardunculus var. scolymus;cynara cardunculus subsp. cardunculus;cynara cardunculus;cynara;carduinae;cardueae;carduoideae;asteraceae;asterales;campanulids;asterids;pentapetalae;gunneridae;eudicotyledons;mesangiospermae;magnoliopsida;spermatophyta;euphyllophyta;tracheophyta;embryophyta;streptophytina;streptophyta;viridiplantae;eukaryota;cellular organisms;root	/pbi-acc1/byChoi/Cirsium_nipponicum_dnDNAseq/metadata/new_data_2024/functional_annotation_ENTAP/Cn_EnTAP_2/similarity_search/DIAMOND/blastp_Cn_longest_aa_final_RefSeq.out	No	Yes	NA	NA	NA	NA	NA	NA	29760.VIT_09s0002g06490.t01	0	322	35493|Streptophyta	KOG4197@1|root,KOG4197@2759|Eukaryota,37PPW@33090|Viridiplantae,3GGAS@35493|Streptophyta	Pentatricopeptide repeat-containing protein	NA	ko:K19765	ko04212,map04212	NA	NA	NA	ko00000,ko00001	GO:0006139,GO:0006725,GO:0006807,GO:0008150,GO:0008152,GO:0009451,GO:0009987,GO:0016070,GO:0034641,GO:0043170,GO:0043412,GO:0044237,GO:0044238,GO:0046483,GO:0071704,GO:0090304,GO:0090305,GO:1901360,	GO:0005575,GO:0005622,GO:0005623,GO:0043226,GO:0043227,GO:0043229,GO:0043231,GO:0044424,GO:0044464,	GO:0003674,GO:0003676,GO:0003723,GO:0003824,GO:0004518,GO:0004519,GO:0005488,GO:0016787,GO:0016788,GO:0097159,GO:1901363,	PPR,PPR_1,PPR_2,PPR_3
Cn_g27428.t1	WP_318092813.1	41.6	339	149	10	1	307	116	437	1.1e-60	57.9	WP_318092813.1 pullulanase-type alpha-1,6-glucosidase, partial [Vibrio sp. Vb0304]	vibrio sp. vb0304	vibrio sp.;unclassified vibrio;vibrio;vibrionaceae;vibrionales;gammaproteobacteria;pseudomonadota;bacteria;cellular organisms;root	/pbi-acc1/byChoi/Cirsium_nipponicum_dnDNAseq/metadata/new_data_2024/functional_annotation_ENTAP/Cn_EnTAP_2/similarity_search/DIAMOND/blastp_Cn_longest_aa_final_RefSeq.out	No	Yes	NA	NA	NA	NA	NA	NA	3694.POPTR_0010s23600.1	0	399	35493|Streptophyta	COG0296@1|root,KOG0470@2759|Eukaryota,37RZ4@33090|Viridiplantae,3GFQV@35493|Streptophyta,4JHHD@91835|fabids	Pullulanase 1	NA	NA	NA	NA	NA	NA	NA	GO:0000271,GO:0000272,GO:0005975,GO:0005976,GO:0005982,GO:0005983,GO:0006073,GO:0008150,GO:0008152,GO:0009056,GO:0009057,GO:0009058,GO:0009059,GO:0009250,GO:0009251,GO:0009987,GO:0016051,GO:0016052,GO:0019252,GO:0033692,GO:0034637,GO:0034645,GO:0043170,GO:0044042,GO:0044237,GO:0044238,GO:0044247,GO:0044248,GO:0044249,GO:0044260,GO:0044262,GO:0044264,GO:0044275,GO:0071704,GO:1901575,GO:1901576,	GO:0005575,GO:0005622,GO:0005623,GO:0005737,GO:0009507,GO:0009532,GO:0009536,GO:0009570,GO:0043226,GO:0043227,GO:0043229,GO:0043231,GO:0044422,GO:0044424,GO:0044434,GO:0044435,GO:0044444,GO:0044446,GO:0044464,	GO:0003674,GO:0003824,GO:0004553,GO:0010303,GO:0016787,GO:0016798,GO:0051060,	CBM_48,DUF3372
Cn_g27427.t1	XP_043617274.1	89.4	123	13	0	1	123	1	123	1.83e-76	68.3	XP_043617274.1 metallothiol transferase FosB-like [Erigeron canadensis]	erigeron canadensis	erigeron canadensis;erigeron;conyzinae;north american clade;astereae;asteroideae;asteraceae;asterales;campanulids;asterids;pentapetalae;gunneridae;eudicotyledons;mesangiospermae;magnoliopsida;spermatophyta;euphyllophyta;tracheophyta;embryophyta;streptophytina;streptophyta;viridiplantae;eukaryota;cellular organisms;root	/pbi-acc1/byChoi/Cirsium_nipponicum_dnDNAseq/metadata/new_data_2024/functional_annotation_ENTAP/Cn_EnTAP_2/similarity_search/DIAMOND/blastp_Cn_longest_aa_final_RefSeq.out	No	Yes	NA	NA	NA	NA	NA	NA	4081.Solyc03g116530.2.1	0	201	35493|Streptophyta	28K8H@1|root,2QSP6@2759|Eukaryota,37TWG@33090|Viridiplantae,3GH0V@35493|Streptophyta,44CAI@71274|asterids	Glyoxalase/Bleomycin resistance protein/Dioxygenase superfamily	NA	NA	NA	NA	NA	NA	NA	NA	NA	NA	Glyoxalase
Cn_g27425.t1	XP_048328328.2	48	98	45	4	1	95	1	95	2.14e-17	99	XP_048328328.2 phenolic glucoside malonyltransferase 1-like [Ziziphus jujuba]	ziziphus jujuba	ziziphus jujuba;ziziphus;paliureae;rhamnaceae;rosales;fabids;rosids;pentapetalae;gunneridae;eudicotyledons;mesangiospermae;magnoliopsida;spermatophyta;euphyllophyta;tracheophyta;embryophyta;streptophytina;streptophyta;viridiplantae;eukaryota;cellular organisms;root	/pbi-acc1/byChoi/Cirsium_nipponicum_dnDNAseq/metadata/new_data_2024/functional_annotation_ENTAP/Cn_EnTAP_2/similarity_search/DIAMOND/blastp_Cn_longest_aa_final_RefSeq.out	No	Yes	NA	NA	NA	NA	NA	NA	3847.GLYMA13G37810.1	0	90.1	35493|Streptophyta	2CMBZ@1|root,2QPXT@2759|Eukaryota,37NH3@33090|Viridiplantae,3G7NW@35493|Streptophyta,4JDXA@91835|fabids	Anthocyanin	NA	NA	NA	NA	NA	NA	NA	NA	NA	GO:0003674,GO:0003824,GO:0016740,GO:0016746,GO:0016747,GO:0033809,	Transferase
Cn_g27424.t1	XP_028776111.1	30.1	73	51	0	3	75	36	108	4.14e-07	92.4	XP_028776111.1 phenolic glucoside malonyltransferase 2-like [Prosopis alba]	prosopis alba	prosopis alba;prosopis;mimoseae;mimosoid clade;caesalpinioideae;fabaceae;fabales;fabids;rosids;pentapetalae;gunneridae;eudicotyledons;mesangiospermae;magnoliopsida;spermatophyta;euphyllophyta;tracheophyta;embryophyta;streptophytina;streptophyta;viridiplantae;eukaryota;cellular organisms;root	/pbi-acc1/byChoi/Cirsium_nipponicum_dnDNAseq/metadata/new_data_2024/functional_annotation_ENTAP/Cn_EnTAP_2/similarity_search/DIAMOND/blastp_Cn_longest_aa_final_RefSeq.out	No	Yes	NA	NA	NA	NA	NA	NA	4641.GSMUA_Achr4P26730_001	0	60.5	35493|Streptophyta	2CMBZ@1|root,2QPXT@2759|Eukaryota,37NH3@33090|Viridiplantae,3G7NW@35493|Streptophyta,3M423@4447|Liliopsida	Anthocyanin 5-aromatic acyltransferase	NA	NA	NA	NA	NA	NA	NA	NA	NA	GO:0003674,GO:0003824,GO:0016740,GO:0016746,GO:0016747,GO:0033809,	Transferase
Cn_g27423.t1	XP_024992076.1	87.2	454	57	1	1	454	1	453	1.45e-297	99.8	XP_024992076.1 malonyl-coenzyme A:anthocyanin 3-O-glucoside-6''-O-malonyltransferase-like [Cynara cardunculus var. scolymus]	cynara cardunculus var. scolymus	cynara cardunculus var. scolymus;cynara cardunculus subsp. cardunculus;cynara cardunculus;cynara;carduinae;cardueae;carduoideae;asteraceae;asterales;campanulids;asterids;pentapetalae;gunneridae;eudicotyledons;mesangiospermae;magnoliopsida;spermatophyta;euphyllophyta;tracheophyta;embryophyta;streptophytina;streptophyta;viridiplantae;eukaryota;cellular organisms;root	/pbi-acc1/byChoi/Cirsium_nipponicum_dnDNAseq/metadata/new_data_2024/functional_annotation_ENTAP/Cn_EnTAP_2/similarity_search/DIAMOND/blastp_Cn_longest_aa_final_RefSeq.out	No	Yes	NA	NA	NA	NA	NA	NA	4513.MLOC_60556.1	0	172	35493|Streptophyta	2CMBZ@1|root,2QPXT@2759|Eukaryota,37NH3@33090|Viridiplantae,3G7NW@35493|Streptophyta,3KV2B@4447|Liliopsida	Transferase family	NA	NA	NA	NA	NA	NA	NA	NA	NA	GO:0003674,GO:0003824,GO:0016740,GO:0016746,GO:0016747,GO:0033809,	Transferase
Cn_g29941.t1	XP_024990132.1	98.7	227	3	0	1	227	1	227	1.27e-152	99.6	XP_024990132.1 polyadenylate-binding protein 2-like [Cynara cardunculus var. scolymus]	cynara cardunculus var. scolymus	cynara cardunculus var. scolymus;cynara cardunculus subsp. cardunculus;cynara cardunculus;cynara;carduinae;cardueae;carduoideae;asteraceae;asterales;campanulids;asterids;pentapetalae;gunneridae;eudicotyledons;mesangiospermae;magnoliopsida;spermatophyta;euphyllophyta;tracheophyta;embryophyta;streptophytina;streptophyta;viridiplantae;eukaryota;cellular organisms;root	/pbi-acc1/byChoi/Cirsium_nipponicum_dnDNAseq/metadata/new_data_2024/functional_annotation_ENTAP/Cn_EnTAP_2/similarity_search/DIAMOND/blastp_Cn_longest_aa_final_RefSeq.out	No	Yes	NA	NA	NA	NA	NA	NA	3694.POPTR_0015s12230.1	0	336	35493|Streptophyta	KOG4209@1|root,KOG4209@2759|Eukaryota,37N5D@33090|Viridiplantae,3GEXG@35493|Streptophyta,4JEA5@91835|fabids	polyadenylate-binding protein	NA	ko:K14396	ko03015,ko05164,map03015,map05164	NA	NA	NA	ko00000,ko00001,ko03019	GO:0006139,GO:0006401,GO:0006402,GO:0006725,GO:0006807,GO:0008150,GO:0008152,GO:0009056,GO:0009057,GO:0009892,GO:0009987,GO:0010468,GO:0010605,GO:0010629,GO:0016070,GO:0016071,GO:0019222,GO:0019439,GO:0034641,GO:0034655,GO:0043170,GO:0044237,GO:0044238,GO:0044248,GO:0044260,GO:0044265,GO:0044270,GO:0046483,GO:0046700,GO:0048519,GO:0050789,GO:0060255,GO:0065007,GO:0071704,GO:0090304,GO:1901360,GO:…	GO:0000228,GO:0000785,GO:0005575,GO:0005622,GO:0005623,GO:0005634,GO:0005654,GO:0005694,GO:0005730,GO:0005737,GO:0005844,GO:0016604,GO:0031974,GO:0031981,GO:0032991,GO:0043226,GO:0043227,GO:0043228,GO:0043229,GO:0043231,GO:0043232,GO:0043233,GO:0044422,GO:0044424,GO:0044427,GO:0044428,GO:0044446,GO:0044451,GO:0044454,GO:0044464,GO:0070013,GO:1990251,GO:1990904,	GO:0003674,GO:0003676,GO:0003723,GO:0003727,GO:0005488,GO:0008143,GO:0070717,GO:0097159,GO:1901363,	RRM_1
Cn_g6404.t1	XP_024964676.1	58.6	707	173	2	3	709	505	1091	5.85e-282	99.4	XP_024964676.1 uncharacterized protein LOC112504953, partial [Cynara cardunculus var. scolymus]	cynara cardunculus var. scolymus	cynara cardunculus var. scolymus;cynara cardunculus subsp. cardunculus;cynara cardunculus;cynara;carduinae;cardueae;carduoideae;asteraceae;asterales;campanulids;asterids;pentapetalae;gunneridae;eudicotyledons;mesangiospermae;magnoliopsida;spermatophyta;euphyllophyta;tracheophyta;embryophyta;streptophytina;streptophyta;viridiplantae;eukaryota;cellular organisms;root	/pbi-acc1/byChoi/Cirsium_nipponicum_dnDNAseq/metadata/new_data_2024/functional_annotation_ENTAP/Cn_EnTAP_2/similarity_search/DIAMOND/blastp_Cn_longest_aa_final_RefSeq.out	No	No	NA	NA	NA	NA	NA	NA	3694.POPTR_0019s15450.1	0	437	35493|Streptophyta	KOG1075@1|root,KOG1075@2759|Eukaryota,37TEA@33090|Viridiplantae,3GA49@35493|Streptophyta,4JVHS@91835|fabids	ribonuclease H protein	NA	NA	NA	NA	NA	NA	NA	NA	NA	NA	DUF4283,RVT_1,zf-RVT
Cn_g29939.t1	NA	NA	NA	NA	NA	NA	NA	NA	NA	NA	NA	NA	NA	NA	NA	NA	NA	NA	NA	NA	NA	NA	NA	4081.Solyc02g090980.1.1	0	68.9	35493|Streptophyta	KOG0198@1|root,KOG0198@2759|Eukaryota,37K9V@33090|Viridiplantae,3GDF6@35493|Streptophyta,44PTW@71274|asterids	Mitogen-activated protein kinase kinase kinase	NA	NA	NA	NA	NA	NA	NA	GO:0000226,GO:0001932,GO:0001934,GO:0006468,GO:0006793,GO:0006796,GO:0006807,GO:0006950,GO:0006996,GO:0007010,GO:0007017,GO:0007154,GO:0007165,GO:0007346,GO:0008150,GO:0008152,GO:0009653,GO:0009893,GO:0009987,GO:0010562,GO:0010604,GO:0016043,GO:0016310,GO:0019220,GO:0019222,GO:0019538,GO:0023052,GO:0030587,GO:0030865,GO:0031098,GO:0031122,GO:0031323,GO:0031325,GO:0031399,GO:0031401,GO:0032147,GO:…	GO:0005575,GO:0005576,GO:0005622,GO:0005623,GO:0005737,GO:0005938,GO:0044424,GO:0044444,GO:0044464,GO:0048046,GO:0071944,GO:0099568,	GO:0003674,GO:0003824,GO:0004672,GO:0004674,GO:0016301,GO:0016740,GO:0016772,GO:0016773,GO:0140096,	Pkinase
Cn_g29936.t1	XP_024991353.1	96.1	311	12	0	1	311	1	311	6.03e-218	99.7	XP_024991353.1 superoxide dismutase [Fe], chloroplastic [Cynara cardunculus var. scolymus]	cynara cardunculus var. scolymus	cynara cardunculus var. scolymus;cynara cardunculus subsp. cardunculus;cynara cardunculus;cynara;carduinae;cardueae;carduoideae;asteraceae;asterales;campanulids;asterids;pentapetalae;gunneridae;eudicotyledons;mesangiospermae;magnoliopsida;spermatophyta;euphyllophyta;tracheophyta;embryophyta;streptophytina;streptophyta;viridiplantae;eukaryota;cellular organisms;root	/pbi-acc1/byChoi/Cirsium_nipponicum_dnDNAseq/metadata/new_data_2024/functional_annotation_ENTAP/Cn_EnTAP_2/similarity_search/DIAMOND/blastp_Cn_longest_aa_final_RefSeq.out	No	Yes	NA	NA	NA	NA	NA	NA	3694.POPTR_0015s12190.1	0	395	35493|Streptophyta	COG0605@1|root,KOG0876@2759|Eukaryota,37PY0@33090|Viridiplantae,3G99S@35493|Streptophyta,4JFDM@91835|fabids	Superoxide dismutase	NA	ko:K04564	ko04013,ko04068,ko04146,ko04211,ko04212,ko04213,ko05016,map04013,map04068,map04146,map04211,map04212,map04213,map05016	NA	NA	NA	ko00000,ko00001,ko01000	GO:0000302,GO:0000303,GO:0000305,GO:0006801,GO:0006950,GO:0006979,GO:0008150,GO:0008152,GO:0009314,GO:0009411,GO:0009416,GO:0009628,GO:0009636,GO:0009987,GO:0010035,GO:0019430,GO:0033554,GO:0034599,GO:0034614,GO:0042221,GO:0044237,GO:0050896,GO:0051716,GO:0055114,GO:0070887,GO:0071450,GO:0071451,GO:0072593,GO:0097237,GO:0098754,GO:0098869,GO:1901700,GO:1901701,GO:1990748,	GO:0005575,GO:0005622,GO:0005623,GO:0005737,GO:0009295,GO:0009507,GO:0009532,GO:0009536,GO:0009570,GO:0009579,GO:0042644,GO:0042646,GO:0043226,GO:0043227,GO:0043228,GO:0043229,GO:0043231,GO:0043232,GO:0044422,GO:0044424,GO:0044434,GO:0044435,GO:0044444,GO:0044446,GO:0044464,	GO:0003674,GO:0003824,GO:0004784,GO:0016209,GO:0016491,GO:0016721,	Sod_Fe_C,Sod_Fe_N
Cn_g29935.t1	XP_021977367.1	89.9	297	30	0	1	297	1	297	4.76e-192	99.7	XP_021977367.1 translocase of chloroplast 34 [Helianthus annuus]	helianthus annuus	helianthus annuus;helianthus;heliantheae;heliantheae alliance;asteroideae;asteraceae;asterales;campanulids;asterids;pentapetalae;gunneridae;eudicotyledons;mesangiospermae;magnoliopsida;spermatophyta;euphyllophyta;tracheophyta;embryophyta;streptophytina;streptophyta;viridiplantae;eukaryota;cellular organisms;root	/pbi-acc1/byChoi/Cirsium_nipponicum_dnDNAseq/metadata/new_data_2024/functional_annotation_ENTAP/Cn_EnTAP_2/similarity_search/DIAMOND/blastp_Cn_longest_aa_final_RefSeq.out	No	Yes	NA	NA	NA	NA	NA	NA	29760.VIT_02s0109g00360.t01	0	466	35493|Streptophyta	2CMZ1@1|root,2QSV2@2759|Eukaryota,37P6W@33090|Viridiplantae,3GC47@35493|Streptophyta	GTPase involved in protein precursor import into chloroplasts. Seems to recognize chloroplast-destined precursor proteins and regulate their presentation to the translocation channel through GTP hydrolysis	NA	NA	NA	NA	NA	NA	NA	GO:0006605,GO:0006810,GO:0006886,GO:0008104,GO:0008150,GO:0015031,GO:0015833,GO:0019750,GO:0033036,GO:0033365,GO:0042886,GO:0045036,GO:0045184,GO:0046907,GO:0051179,GO:0051234,GO:0051640,GO:0051641,GO:0051644,GO:0051649,GO:0070727,GO:0071702,GO:0071705,GO:0072594,GO:0072596,GO:0072598,	GO:0005575,GO:0005622,GO:0005623,GO:0005737,GO:0009507,GO:0009526,GO:0009527,GO:0009536,GO:0009707,GO:0009941,GO:0016020,GO:0019867,GO:0031090,GO:0031967,GO:0031968,GO:0031969,GO:0031975,GO:0042170,GO:0043226,GO:0043227,GO:0043229,GO:0043231,GO:0044422,GO:0044424,GO:0044434,GO:0044435,GO:0044444,GO:0044446,GO:0044464,GO:0098588,	GO:0000166,GO:0001882,GO:0001883,GO:0003674,GO:0003824,GO:0003924,GO:0005488,GO:0005515,GO:0005525,GO:0016462,GO:0016787,GO:0016817,GO:0016818,GO:0017076,GO:0017111,GO:0019001,GO:0032549,GO:0032550,GO:0032553,GO:0032555,GO:0032561,GO:0035639,GO:0036094,GO:0042802,GO:0043167,GO:0043168,GO:0097159,GO:0097367,GO:1901265,GO:1901363,	AIG1
Cn_g29934.t1	XP_024992252.1	96.5	483	8	1	1	474	1	483	0	99.8	XP_024992252.1 uncharacterized protein LOC112526096 [Cynara cardunculus var. scolymus]	cynara cardunculus var. scolymus	cynara cardunculus var. scolymus;cynara cardunculus subsp. cardunculus;cynara cardunculus;cynara;carduinae;cardueae;carduoideae;asteraceae;asterales;campanulids;asterids;pentapetalae;gunneridae;eudicotyledons;mesangiospermae;magnoliopsida;spermatophyta;euphyllophyta;tracheophyta;embryophyta;streptophytina;streptophyta;viridiplantae;eukaryota;cellular organisms;root	/pbi-acc1/byChoi/Cirsium_nipponicum_dnDNAseq/metadata/new_data_2024/functional_annotation_ENTAP/Cn_EnTAP_2/similarity_search/DIAMOND/blastp_Cn_longest_aa_final_RefSeq.out	No	No	NA	NA	NA	NA	NA	NA	4113.PGSC0003DMT400013483	0	835	35493|Streptophyta	2CKYV@1|root,2QS54@2759|Eukaryota,37QD9@33090|Viridiplantae,3GG4G@35493|Streptophyta,44CB1@71274|asterids	Transducin WD40 repeat-like superfamily protein	NA	NA	NA	NA	NA	NA	NA	NA	NA	NA	NA
Cn_g29932.t1	XP_024990060.1	90.7	389	33	2	1	388	5	391	1.25e-264	99.2	XP_024990060.1 probable nucleoredoxin 3 isoform X3 [Cynara cardunculus var. scolymus]	cynara cardunculus var. scolymus	cynara cardunculus var. scolymus;cynara cardunculus subsp. cardunculus;cynara cardunculus;cynara;carduinae;cardueae;carduoideae;asteraceae;asterales;campanulids;asterids;pentapetalae;gunneridae;eudicotyledons;mesangiospermae;magnoliopsida;spermatophyta;euphyllophyta;tracheophyta;embryophyta;streptophytina;streptophyta;viridiplantae;eukaryota;cellular organisms;root	/pbi-acc1/byChoi/Cirsium_nipponicum_dnDNAseq/metadata/new_data_2024/functional_annotation_ENTAP/Cn_EnTAP_2/similarity_search/DIAMOND/blastp_Cn_longest_aa_final_RefSeq.out	No	Yes	NA	NA	NA	NA	NA	NA	29760.VIT_04s0008g02900.t01	0	536	35493|Streptophyta	KOG2501@1|root,KOG2501@2759|Eukaryota,37T5W@33090|Viridiplantae,3GH0B@35493|Streptophyta	nucleoredoxin 3	NA	ko:K17609	NA	NA	NA	NA	ko00000,ko01000,ko01009	GO:0008150,GO:0008152,GO:0009636,GO:0009987,GO:0042221,GO:0050896,GO:0051716,GO:0055114,GO:0070887,GO:0097237,GO:0098754,GO:0098869,GO:1990748,	GO:0005575,GO:0005622,GO:0005623,GO:0005737,GO:0044424,GO:0044464,	GO:0003674,GO:0003824,GO:0004791,GO:0015036,GO:0016209,GO:0016491,GO:0016651,GO:0016667,GO:0016668,	C1_2,Thioredoxin_8
Cn_g29931.t1	XP_024990061.1	92.1	241	17	1	1	241	1	239	4.59e-157	99.6	XP_024990061.1 uncharacterized protein LOC112524470 [Cynara cardunculus var. scolymus]	cynara cardunculus var. scolymus	cynara cardunculus var. scolymus;cynara cardunculus subsp. cardunculus;cynara cardunculus;cynara;carduinae;cardueae;carduoideae;asteraceae;asterales;campanulids;asterids;pentapetalae;gunneridae;eudicotyledons;mesangiospermae;magnoliopsida;spermatophyta;euphyllophyta;tracheophyta;embryophyta;streptophytina;streptophyta;viridiplantae;eukaryota;cellular organisms;root	/pbi-acc1/byChoi/Cirsium_nipponicum_dnDNAseq/metadata/new_data_2024/functional_annotation_ENTAP/Cn_EnTAP_2/similarity_search/DIAMOND/blastp_Cn_longest_aa_final_RefSeq.out	No	No	NA	NA	NA	NA	NA	NA	29760.VIT_13s0067g00120.t01	0	253	35493|Streptophyta	2CXIV@1|root,2RXWT@2759|Eukaryota,37U0Q@33090|Viridiplantae,3GHXZ@35493|Streptophyta	Acetyltransferase (GNAT) family	NA	NA	NA	NA	NA	NA	NA	NA	NA	NA	Acetyltransf_1
Cn_g29929.t1	XP_024996754.1	66.5	669	207	9	1	661	1	660	8.83e-311	98.5	XP_024996754.1 zinc finger BED domain-containing protein RICESLEEPER 2-like [Cynara cardunculus var. scolymus]	cynara cardunculus var. scolymus	cynara cardunculus var. scolymus;cynara cardunculus subsp. cardunculus;cynara cardunculus;cynara;carduinae;cardueae;carduoideae;asteraceae;asterales;campanulids;asterids;pentapetalae;gunneridae;eudicotyledons;mesangiospermae;magnoliopsida;spermatophyta;euphyllophyta;tracheophyta;embryophyta;streptophytina;streptophyta;viridiplantae;eukaryota;cellular organisms;root	/pbi-acc1/byChoi/Cirsium_nipponicum_dnDNAseq/metadata/new_data_2024/functional_annotation_ENTAP/Cn_EnTAP_2/similarity_search/DIAMOND/blastp_Cn_longest_aa_final_RefSeq.out	No	Yes	NA	NA	NA	NA	NA	NA	15368.BRADI5G01942.1	0	428	35493|Streptophyta	KOG1121@1|root,KOG1121@2759|Eukaryota,37MSF@33090|Viridiplantae,3GDM8@35493|Streptophyta,3M33V@4447|Liliopsida,3IG2S@38820|Poales	Domain of unknown function (DUF4413)	NA	NA	NA	NA	NA	NA	NA	NA	NA	NA	DUF4413,Dimer_Tnp_hAT,zf-BED
Cn_g29928.t1	XP_024991595.1	95.5	336	15	0	1	336	1	336	3.04e-223	98.8	XP_024991595.1 quinone oxidoreductase-like protein 2 homolog [Cynara cardunculus var. scolymus]	cynara cardunculus var. scolymus	cynara cardunculus var. scolymus;cynara cardunculus subsp. cardunculus;cynara cardunculus;cynara;carduinae;cardueae;carduoideae;asteraceae;asterales;campanulids;asterids;pentapetalae;gunneridae;eudicotyledons;mesangiospermae;magnoliopsida;spermatophyta;euphyllophyta;tracheophyta;embryophyta;streptophytina;streptophyta;viridiplantae;eukaryota;cellular organisms;root	/pbi-acc1/byChoi/Cirsium_nipponicum_dnDNAseq/metadata/new_data_2024/functional_annotation_ENTAP/Cn_EnTAP_2/similarity_search/DIAMOND/blastp_Cn_longest_aa_final_RefSeq.out	No	Yes	NA	NA	NA	NA	NA	NA	59689.fgenesh2_kg.5__2079__AT3G56460.1	0	511	35493|Streptophyta	COG0604@1|root,KOG1198@2759|Eukaryota,37N9Z@33090|Viridiplantae,3GF6A@35493|Streptophyta,3HREG@3699|Brassicales	Zinc-binding dehydrogenase	NA	ko:K00344	NA	NA	NA	NA	ko00000,ko01000	NA	NA	NA	ADH_N,ADH_zinc_N
Cn_g29926.t1	XP_024990875.1	97.7	389	9	0	1	389	33	421	6.57e-277	99.7	XP_024990875.1 autophagy-related protein 18d-like [Cynara cardunculus var. scolymus]	cynara cardunculus var. scolymus	cynara cardunculus var. scolymus;cynara cardunculus subsp. cardunculus;cynara cardunculus;cynara;carduinae;cardueae;carduoideae;asteraceae;asterales;campanulids;asterids;pentapetalae;gunneridae;eudicotyledons;mesangiospermae;magnoliopsida;spermatophyta;euphyllophyta;tracheophyta;embryophyta;streptophytina;streptophyta;viridiplantae;eukaryota;cellular organisms;root	/pbi-acc1/byChoi/Cirsium_nipponicum_dnDNAseq/metadata/new_data_2024/functional_annotation_ENTAP/Cn_EnTAP_2/similarity_search/DIAMOND/blastp_Cn_longest_aa_final_RefSeq.out	No	Yes	NA	NA	NA	NA	NA	NA	4081.Solyc06g048510.2.1	0	631	35493|Streptophyta	KOG2111@1|root,KOG2111@2759|Eukaryota,37QUP@33090|Viridiplantae,3GCWW@35493|Streptophyta,44CDE@71274|asterids	WD40 repeats	NA	NA	NA	NA	NA	NA	NA	GO:0000045,GO:0000422,GO:0006497,GO:0006807,GO:0006914,GO:0006996,GO:0007005,GO:0007033,GO:0008104,GO:0008150,GO:0008152,GO:0009056,GO:0009058,GO:0009059,GO:0009987,GO:0016043,GO:0016236,GO:0019538,GO:0022411,GO:0022607,GO:0033036,GO:0034497,GO:0034645,GO:0036211,GO:0042157,GO:0042158,GO:0043170,GO:0043412,GO:0044085,GO:0044237,GO:0044238,GO:0044248,GO:0044249,GO:0044260,GO:0044804,GO:0051179,GO:…	GO:0000407,GO:0005575,GO:0005622,GO:0005623,GO:0005737,GO:0005829,GO:0016020,GO:0019898,GO:0034045,GO:0044424,GO:0044425,GO:0044444,GO:0044464,	GO:0003674,GO:0005488,GO:0005543,GO:0008289,GO:0032266,GO:0035091,GO:0043167,GO:0043168,GO:0080025,GO:1901981,GO:1902936,	WD40
Cn_g29924.t1	XP_024991606.1	91.3	323	28	0	1	323	1	323	1.67e-205	99.7	XP_024991606.1 ABC transporter I family member 6, chloroplastic [Cynara cardunculus var. scolymus]	cynara cardunculus var. scolymus	cynara cardunculus var. scolymus;cynara cardunculus subsp. cardunculus;cynara cardunculus;cynara;carduinae;cardueae;carduoideae;asteraceae;asterales;campanulids;asterids;pentapetalae;gunneridae;eudicotyledons;mesangiospermae;magnoliopsida;spermatophyta;euphyllophyta;tracheophyta;embryophyta;streptophytina;streptophyta;viridiplantae;eukaryota;cellular organisms;root	/pbi-acc1/byChoi/Cirsium_nipponicum_dnDNAseq/metadata/new_data_2024/functional_annotation_ENTAP/Cn_EnTAP_2/similarity_search/DIAMOND/blastp_Cn_longest_aa_final_RefSeq.out	No	Yes	NA	NA	NA	NA	NA	NA	4113.PGSC0003DMT400070962	0	434	35493|Streptophyta	COG0396@1|root,2QS88@2759|Eukaryota,37PHJ@33090|Viridiplantae,3GCMK@35493|Streptophyta,44IY9@71274|asterids	ABC transporter I family member 6	NA	ko:K09013	NA	NA	NA	NA	ko00000,ko02000	GO:0000003,GO:0003006,GO:0006810,GO:0006996,GO:0007275,GO:0008150,GO:0009657,GO:0009668,GO:0009790,GO:0009791,GO:0009793,GO:0009987,GO:0010027,GO:0010154,GO:0016043,GO:0022414,GO:0032501,GO:0032502,GO:0048316,GO:0048608,GO:0048731,GO:0048856,GO:0051179,GO:0051234,GO:0055085,GO:0061024,GO:0061458,GO:0071840,	GO:0005575,GO:0005622,GO:0005623,GO:0005737,GO:0009507,GO:0009532,GO:0009536,GO:0009570,GO:0043226,GO:0043227,GO:0043229,GO:0043231,GO:0044422,GO:0044424,GO:0044434,GO:0044435,GO:0044444,GO:0044446,GO:0044464,	GO:0003674,GO:0003824,GO:0005215,GO:0015399,GO:0016462,GO:0016787,GO:0016817,GO:0016818,GO:0016887,GO:0017111,GO:0022804,GO:0022857,GO:0042626,	ABC_tran
Cn_g29923.t1	XP_024991308.1	96.6	465	15	1	1	465	1	464	0	99.8	XP_024991308.1 serine/threonine-protein kinase AtPK2/AtPK19-like [Cynara cardunculus var. scolymus]	cynara cardunculus var. scolymus	cynara cardunculus var. scolymus;cynara cardunculus subsp. cardunculus;cynara cardunculus;cynara;carduinae;cardueae;carduoideae;asteraceae;asterales;campanulids;asterids;pentapetalae;gunneridae;eudicotyledons;mesangiospermae;magnoliopsida;spermatophyta;euphyllophyta;tracheophyta;embryophyta;streptophytina;streptophyta;viridiplantae;eukaryota;cellular organisms;root	/pbi-acc1/byChoi/Cirsium_nipponicum_dnDNAseq/metadata/new_data_2024/functional_annotation_ENTAP/Cn_EnTAP_2/similarity_search/DIAMOND/blastp_Cn_longest_aa_final_RefSeq.out	No	Yes	NA	NA	NA	NA	NA	NA	3847.GLYMA18G44520.1	0	640	35493|Streptophyta	KOG0598@1|root,KOG0598@2759|Eukaryota,37MXE@33090|Viridiplantae,3GC8K@35493|Streptophyta,4JTBT@91835|fabids	Serine threonine-protein kinase	NA	ko:K04688	ko01521,ko01522,ko04012,ko04066,ko04140,ko04150,ko04151,ko04152,ko04211,ko04212,ko04213,ko04350,ko04371,ko04666,ko04714,ko04910,ko04931,ko05165,ko05200,ko05205,ko05210,ko05212,ko05221,ko05224,ko05225,ko05226,ko05231,map01521,map01522,map04012,map04066,map04140,map04150,map04151,map04152,map04211,map04212,map04213,map04350,map04371,map04666,map04714,map04910,map04931,map05165,map05200,map05205,map…	NA	NA	NA	ko00000,ko00001,ko01000,ko01001	GO:0006417,GO:0006468,GO:0006793,GO:0006796,GO:0006807,GO:0006950,GO:0006970,GO:0007154,GO:0007165,GO:0008150,GO:0008152,GO:0008285,GO:0009266,GO:0009408,GO:0009409,GO:0009628,GO:0009651,GO:0009889,GO:0009891,GO:0009893,GO:0009987,GO:0010468,GO:0010556,GO:0010557,GO:0010604,GO:0010608,GO:0010628,GO:0016310,GO:0019222,GO:0019538,GO:0023052,GO:0031323,GO:0031325,GO:0031326,GO:0031328,GO:0034248,GO:…	GO:0005575,GO:0005622,GO:0005623,GO:0005634,GO:0005737,GO:0043226,GO:0043227,GO:0043229,GO:0043231,GO:0044424,GO:0044464,	GO:0003674,GO:0003824,GO:0004672,GO:0004674,GO:0016301,GO:0016740,GO:0016772,GO:0016773,GO:0140096,	Pkinase,Pkinase_C
Cn_g29922.t1	XP_024990974.1	92.9	266	18	1	3	267	5	270	7.88e-179	98.9	XP_024990974.1 methylesterase 17-like [Cynara cardunculus var. scolymus]	cynara cardunculus var. scolymus	cynara cardunculus var. scolymus;cynara cardunculus subsp. cardunculus;cynara cardunculus;cynara;carduinae;cardueae;carduoideae;asteraceae;asterales;campanulids;asterids;pentapetalae;gunneridae;eudicotyledons;mesangiospermae;magnoliopsida;spermatophyta;euphyllophyta;tracheophyta;embryophyta;streptophytina;streptophyta;viridiplantae;eukaryota;cellular organisms;root	/pbi-acc1/byChoi/Cirsium_nipponicum_dnDNAseq/metadata/new_data_2024/functional_annotation_ENTAP/Cn_EnTAP_2/similarity_search/DIAMOND/blastp_Cn_longest_aa_final_RefSeq.out	No	Yes	NA	NA	NA	NA	NA	NA	3694.POPTR_0019s08980.1	0	367	35493|Streptophyta	28HAT@1|root,2QPPA@2759|Eukaryota,37I87@33090|Viridiplantae,3GCAE@35493|Streptophyta,4JN82@91835|fabids	alpha/beta hydrolase fold	NA	NA	NA	NA	NA	NA	NA	NA	NA	NA	Abhydrolase_1,Abhydrolase_6
Cn_g29920.t1	XP_024991635.1	83.8	458	49	5	1	433	1	458	2.24e-260	99.8	XP_024991635.1 uncharacterized protein LOC112525648 [Cynara cardunculus var. scolymus]	cynara cardunculus var. scolymus	cynara cardunculus var. scolymus;cynara cardunculus subsp. cardunculus;cynara cardunculus;cynara;carduinae;cardueae;carduoideae;asteraceae;asterales;campanulids;asterids;pentapetalae;gunneridae;eudicotyledons;mesangiospermae;magnoliopsida;spermatophyta;euphyllophyta;tracheophyta;embryophyta;streptophytina;streptophyta;viridiplantae;eukaryota;cellular organisms;root	/pbi-acc1/byChoi/Cirsium_nipponicum_dnDNAseq/metadata/new_data_2024/functional_annotation_ENTAP/Cn_EnTAP_2/similarity_search/DIAMOND/blastp_Cn_longest_aa_final_RefSeq.out	No	No	NA	NA	NA	NA	NA	NA	29760.VIT_13s0067g03020.t01	0	328	35493|Streptophyta	28IDK@1|root,2QQQB@2759|Eukaryota,37I1I@33090|Viridiplantae,3G8GH@35493|Streptophyta	conserved protein UCP030365	NA	NA	NA	NA	NA	NA	NA	NA	NA	NA	NA
Cn_g29919.t1	XP_024991411.1	89.8	255	23	3	1	255	1	252	1.23e-154	99.6	XP_024991411.1 uncharacterized protein LOC112525493 [Cynara cardunculus var. scolymus]	cynara cardunculus var. scolymus	cynara cardunculus var. scolymus;cynara cardunculus subsp. cardunculus;cynara cardunculus;cynara;carduinae;cardueae;carduoideae;asteraceae;asterales;campanulids;asterids;pentapetalae;gunneridae;eudicotyledons;mesangiospermae;magnoliopsida;spermatophyta;euphyllophyta;tracheophyta;embryophyta;streptophytina;streptophyta;viridiplantae;eukaryota;cellular organisms;root	/pbi-acc1/byChoi/Cirsium_nipponicum_dnDNAseq/metadata/new_data_2024/functional_annotation_ENTAP/Cn_EnTAP_2/similarity_search/DIAMOND/blastp_Cn_longest_aa_final_RefSeq.out	No	No	NA	NA	NA	NA	NA	NA	4113.PGSC0003DMT400042907	0	128	35493|Streptophyta	2BVIZ@1|root,2S2AK@2759|Eukaryota,37UIC@33090|Viridiplantae,3GJXH@35493|Streptophyta,44K0H@71274|asterids	NA	NA	NA	NA	NA	NA	NA	NA	NA	NA	NA	NA
Cn_g29918.t1	XP_024991508.1	93.3	210	14	0	33	242	1	210	1.73e-134	86.4	XP_024991508.1 probable chalcone--flavonone isomerase 3 isoform X2 [Cynara cardunculus var. scolymus]	cynara cardunculus var. scolymus	cynara cardunculus var. scolymus;cynara cardunculus subsp. cardunculus;cynara cardunculus;cynara;carduinae;cardueae;carduoideae;asteraceae;asterales;campanulids;asterids;pentapetalae;gunneridae;eudicotyledons;mesangiospermae;magnoliopsida;spermatophyta;euphyllophyta;tracheophyta;embryophyta;streptophytina;streptophyta;viridiplantae;eukaryota;cellular organisms;root	/pbi-acc1/byChoi/Cirsium_nipponicum_dnDNAseq/metadata/new_data_2024/functional_annotation_ENTAP/Cn_EnTAP_2/similarity_search/DIAMOND/blastp_Cn_longest_aa_final_RefSeq.out	No	Yes	NA	NA	NA	NA	NA	NA	29760.VIT_13s0067g02870.t01	0	320	35493|Streptophyta	28NHZ@1|root,2QV3J@2759|Eukaryota,37RQX@33090|Viridiplantae,3G8YS@35493|Streptophyta	Belongs to the chalcone isomerase family	NA	ko:K01859	ko00941,ko01100,ko01110,map00941,map01100,map01110	M00137	R02446,R06556,R07990,R07995	RC00718	ko00000,ko00001,ko00002,ko01000	GO:0008150,GO:0008152,GO:0009058,GO:0009628,GO:0009812,GO:0009813,GO:0050896,GO:0071704,GO:0080167,GO:1901576,	GO:0005575,GO:0005622,GO:0005623,GO:0005737,GO:0005783,GO:0012505,GO:0043226,GO:0043227,GO:0043229,GO:0043231,GO:0044424,GO:0044444,GO:0044464,	GO:0003674,GO:0003824,GO:0016853,GO:0016872,GO:0045430,	Chalcone
Cn_g29917.t1	XP_024991016.1	93.4	331	12	2	1	331	1	321	1.53e-198	99.7	XP_024991016.1 bZIP transcription factor 18-like [Cynara cardunculus var. scolymus]	cynara cardunculus var. scolymus	cynara cardunculus var. scolymus;cynara cardunculus subsp. cardunculus;cynara cardunculus;cynara;carduinae;cardueae;carduoideae;asteraceae;asterales;campanulids;asterids;pentapetalae;gunneridae;eudicotyledons;mesangiospermae;magnoliopsida;spermatophyta;euphyllophyta;tracheophyta;embryophyta;streptophytina;streptophyta;viridiplantae;eukaryota;cellular organisms;root	/pbi-acc1/byChoi/Cirsium_nipponicum_dnDNAseq/metadata/new_data_2024/functional_annotation_ENTAP/Cn_EnTAP_2/similarity_search/DIAMOND/blastp_Cn_longest_aa_final_RefSeq.out	No	Yes	NA	NA	NA	NA	NA	NA	59689.fgenesh2_kg.4__2179__AT2G40620.1	0	294	35493|Streptophyta	2CMJS@1|root,2QQKB@2759|Eukaryota,37P65@33090|Viridiplantae,3GFDA@35493|Streptophyta,3HNCN@3699|Brassicales	transcription factor	NA	NA	NA	NA	NA	NA	NA	GO:0006355,GO:0008150,GO:0009889,GO:0010468,GO:0010556,GO:0019219,GO:0019222,GO:0031323,GO:0031326,GO:0050789,GO:0050794,GO:0051171,GO:0051252,GO:0060255,GO:0065007,GO:0080090,GO:1903506,GO:2000112,GO:2001141,	GO:0005575,GO:0005622,GO:0005623,GO:0005634,GO:0005654,GO:0005737,GO:0031974,GO:0031981,GO:0043226,GO:0043227,GO:0043229,GO:0043231,GO:0043233,GO:0044422,GO:0044424,GO:0044428,GO:0044444,GO:0044446,GO:0044464,GO:0048471,GO:0070013,	GO:0003674,GO:0003700,GO:0005488,GO:0005515,GO:0043621,GO:0140110,	bZIP_1
Cn_g29914.t1	XP_024991896.1	94.9	178	7	1	1	178	3	178	1.43e-114	98.9	XP_024991896.1 uncharacterized protein LOC112525839 [Cynara cardunculus var. scolymus]	cynara cardunculus var. scolymus	cynara cardunculus var. scolymus;cynara cardunculus subsp. cardunculus;cynara cardunculus;cynara;carduinae;cardueae;carduoideae;asteraceae;asterales;campanulids;asterids;pentapetalae;gunneridae;eudicotyledons;mesangiospermae;magnoliopsida;spermatophyta;euphyllophyta;tracheophyta;embryophyta;streptophytina;streptophyta;viridiplantae;eukaryota;cellular organisms;root	/pbi-acc1/byChoi/Cirsium_nipponicum_dnDNAseq/metadata/new_data_2024/functional_annotation_ENTAP/Cn_EnTAP_2/similarity_search/DIAMOND/blastp_Cn_longest_aa_final_RefSeq.out	No	No	NA	NA	NA	NA	NA	NA	4641.GSMUA_AchrUn_randomP12100_001	0	212	35493|Streptophyta	29TTH@1|root,2RXH4@2759|Eukaryota,37TX2@33090|Viridiplantae,3GHZK@35493|Streptophyta,3KZH6@4447|Liliopsida	NA	NA	NA	NA	NA	NA	NA	NA	NA	NA	NA	GATA-N
Cn_g29913.t1	XP_024989560.1	93.5	588	38	0	1	588	1	588	0	99.8	XP_024989560.1 mini-chromosome maintenance complex-binding protein [Cynara cardunculus var. scolymus]	cynara cardunculus var. scolymus	cynara cardunculus var. scolymus;cynara cardunculus subsp. cardunculus;cynara cardunculus;cynara;carduinae;cardueae;carduoideae;asteraceae;asterales;campanulids;asterids;pentapetalae;gunneridae;eudicotyledons;mesangiospermae;magnoliopsida;spermatophyta;euphyllophyta;tracheophyta;embryophyta;streptophytina;streptophyta;viridiplantae;eukaryota;cellular organisms;root	/pbi-acc1/byChoi/Cirsium_nipponicum_dnDNAseq/metadata/new_data_2024/functional_annotation_ENTAP/Cn_EnTAP_2/similarity_search/DIAMOND/blastp_Cn_longest_aa_final_RefSeq.out	No	Yes	NA	NA	NA	NA	NA	NA	29760.VIT_13s0067g02530.t01	0	748	35493|Streptophyta	KOG2545@1|root,KOG2545@2759|Eukaryota,37N95@33090|Viridiplantae,3GC6I@35493|Streptophyta	Mini-chromosome maintenance complex-binding	NA	NA	NA	NA	NA	NA	NA	GO:0000819,GO:0006139,GO:0006259,GO:0006260,GO:0006261,GO:0006281,GO:0006301,GO:0006725,GO:0006807,GO:0006950,GO:0006974,GO:0006996,GO:0007049,GO:0007059,GO:0007062,GO:0008150,GO:0008152,GO:0009058,GO:0009059,GO:0009987,GO:0016043,GO:0022402,GO:0033554,GO:0034641,GO:0034645,GO:0043170,GO:0044237,GO:0044238,GO:0044249,GO:0044260,GO:0046483,GO:0050896,GO:0051276,GO:0051716,GO:0071704,GO:0071840,GO:…	GO:0000228,GO:0000785,GO:0005575,GO:0005622,GO:0005623,GO:0005634,GO:0005694,GO:0005737,GO:0009507,GO:0009526,GO:0009536,GO:0009941,GO:0031967,GO:0031974,GO:0031975,GO:0031981,GO:0032991,GO:0042555,GO:0043226,GO:0043227,GO:0043228,GO:0043229,GO:0043231,GO:0043232,GO:0043233,GO:0044422,GO:0044424,GO:0044427,GO:0044428,GO:0044434,GO:0044435,GO:0044444,GO:0044446,GO:0044454,GO:0044464,GO:0070013,	GO:0003674,GO:0003682,GO:0005488,	MCM_bind
Cn_g29911.t1	XP_024990243.1	95.3	365	13	1	1	365	1	361	1.28e-252	99.7	XP_024990243.1 5-amino-6-(5-phospho-D-ribitylamino)uracil phosphatase, chloroplastic isoform X1 [Cynara cardunculus var. scolymus]	cynara cardunculus var. scolymus	cynara cardunculus var. scolymus;cynara cardunculus subsp. cardunculus;cynara cardunculus;cynara;carduinae;cardueae;carduoideae;asteraceae;asterales;campanulids;asterids;pentapetalae;gunneridae;eudicotyledons;mesangiospermae;magnoliopsida;spermatophyta;euphyllophyta;tracheophyta;embryophyta;streptophytina;streptophyta;viridiplantae;eukaryota;cellular organisms;root	/pbi-acc1/byChoi/Cirsium_nipponicum_dnDNAseq/metadata/new_data_2024/functional_annotation_ENTAP/Cn_EnTAP_2/similarity_search/DIAMOND/blastp_Cn_longest_aa_final_RefSeq.out	No	Yes	NA	NA	NA	NA	NA	NA	29760.VIT_13s0067g02440.t01	0	523	35493|Streptophyta	COG0637@1|root,KOG2914@2759|Eukaryota,37PQC@33090|Viridiplantae,3GA0S@35493|Streptophyta	Haloacid dehalogenase-like hydrolase	NA	NA	NA	NA	NA	NA	NA	NA	NA	NA	HAD_2
Cn_g29904.t1	XP_024990512.1	73.2	97	23	1	1	94	1	97	8.62e-40	79	XP_024990512.1 small ubiquitin-related modifier 2-like [Cynara cardunculus var. scolymus]	cynara cardunculus var. scolymus	cynara cardunculus var. scolymus;cynara cardunculus subsp. cardunculus;cynara cardunculus;cynara;carduinae;cardueae;carduoideae;asteraceae;asterales;campanulids;asterids;pentapetalae;gunneridae;eudicotyledons;mesangiospermae;magnoliopsida;spermatophyta;euphyllophyta;tracheophyta;embryophyta;streptophytina;streptophyta;viridiplantae;eukaryota;cellular organisms;root	/pbi-acc1/byChoi/Cirsium_nipponicum_dnDNAseq/metadata/new_data_2024/functional_annotation_ENTAP/Cn_EnTAP_2/similarity_search/DIAMOND/blastp_Cn_longest_aa_final_RefSeq.out	No	Yes	NA	NA	NA	NA	NA	NA	NA	NA	NA	NA	NA	NA	NA	NA	NA	NA	NA	NA	NA	NA	NA	NA	NA
Cn_g29896.t1	XP_024960349.1	90.3	72	6	1	10	81	63	133	3.3e-36	87.8	XP_024960349.1 histone H2A.6-like [Cynara cardunculus var. scolymus]	cynara cardunculus var. scolymus	cynara cardunculus var. scolymus;cynara cardunculus subsp. cardunculus;cynara cardunculus;cynara;carduinae;cardueae;carduoideae;asteraceae;asterales;campanulids;asterids;pentapetalae;gunneridae;eudicotyledons;mesangiospermae;magnoliopsida;spermatophyta;euphyllophyta;tracheophyta;embryophyta;streptophytina;streptophyta;viridiplantae;eukaryota;cellular organisms;root	/pbi-acc1/byChoi/Cirsium_nipponicum_dnDNAseq/metadata/new_data_2024/functional_annotation_ENTAP/Cn_EnTAP_2/similarity_search/DIAMOND/blastp_Cn_longest_aa_final_RefSeq.out	No	Yes	NA	NA	NA	NA	NA	NA	3694.POPTR_0001s44140.1	0	120	35493|Streptophyta	COG5262@1|root,KOG1756@2759|Eukaryota,37TTZ@33090|Viridiplantae,3GIA8@35493|Streptophyta,4JTPN@91835|fabids	Histone H2A	NA	ko:K11251	ko04217,ko05034,ko05322,map04217,map05034,map05322	NA	NA	NA	ko00000,ko00001,ko03036,ko04147	GO:0006325,GO:0006355,GO:0006996,GO:0008150,GO:0009889,GO:0009890,GO:0009892,GO:0009987,GO:0010468,GO:0010556,GO:0010558,GO:0010605,GO:0010629,GO:0016043,GO:0016458,GO:0019219,GO:0019222,GO:0031323,GO:0031324,GO:0031326,GO:0031327,GO:0040029,GO:0045814,GO:0045892,GO:0045934,GO:0048519,GO:0048523,GO:0050789,GO:0050794,GO:0051171,GO:0051172,GO:0051252,GO:0051253,GO:0051276,GO:0060255,GO:0065007,GO:…	GO:0000228,GO:0000785,GO:0005575,GO:0005618,GO:0005622,GO:0005623,GO:0005634,GO:0005694,GO:0005730,GO:0030312,GO:0031974,GO:0031981,GO:0043226,GO:0043227,GO:0043228,GO:0043229,GO:0043231,GO:0043232,GO:0043233,GO:0044422,GO:0044424,GO:0044427,GO:0044428,GO:0044446,GO:0044454,GO:0044464,GO:0070013,GO:0071944,	GO:0003674,GO:0003676,GO:0003677,GO:0005488,GO:0097159,GO:1901363,	Histone,Histone_H2A_C
Cn_g29892.t1	XP_024990511.1	90.5	828	33	3	1	788	1	822	2.08e-314	99.9	XP_024990511.1 probable leucine-rich repeat receptor-like protein kinase IMK3 [Cynara cardunculus var. scolymus]	cynara cardunculus var. scolymus	cynara cardunculus var. scolymus;cynara cardunculus subsp. cardunculus;cynara cardunculus;cynara;carduinae;cardueae;carduoideae;asteraceae;asterales;campanulids;asterids;pentapetalae;gunneridae;eudicotyledons;mesangiospermae;magnoliopsida;spermatophyta;euphyllophyta;tracheophyta;embryophyta;streptophytina;streptophyta;viridiplantae;eukaryota;cellular organisms;root	/pbi-acc1/byChoi/Cirsium_nipponicum_dnDNAseq/metadata/new_data_2024/functional_annotation_ENTAP/Cn_EnTAP_2/similarity_search/DIAMOND/blastp_Cn_longest_aa_final_RefSeq.out	No	Yes	NA	NA	NA	NA	NA	NA	29760.VIT_13s0067g02030.t01	0	598	35493|Streptophyta	KOG3142@1|root,KOG3142@2759|Eukaryota,389N3@33090|Viridiplantae,3GYTQ@35493|Streptophyta	PRA1 family protein	NA	ko:K20359	NA	NA	NA	NA	ko00000,ko02000,ko04131	NA	NA	NA	LRRNT_2,LRR_8,PRA1,Pkinase_Tyr
Cn_g29887.t1	XP_024992066.1	94.2	207	12	0	1	207	1	207	2.51e-140	99.5	XP_024992066.1 abscisic acid receptor PYL4-like [Cynara cardunculus var. scolymus]	cynara cardunculus var. scolymus	cynara cardunculus var. scolymus;cynara cardunculus subsp. cardunculus;cynara cardunculus;cynara;carduinae;cardueae;carduoideae;asteraceae;asterales;campanulids;asterids;pentapetalae;gunneridae;eudicotyledons;mesangiospermae;magnoliopsida;spermatophyta;euphyllophyta;tracheophyta;embryophyta;streptophytina;streptophyta;viridiplantae;eukaryota;cellular organisms;root	/pbi-acc1/byChoi/Cirsium_nipponicum_dnDNAseq/metadata/new_data_2024/functional_annotation_ENTAP/Cn_EnTAP_2/similarity_search/DIAMOND/blastp_Cn_longest_aa_final_RefSeq.out	No	Yes	NA	NA	NA	NA	NA	NA	4081.Solyc06g050500.2.1	0	272	35493|Streptophyta	2BZYY@1|root,2QWFG@2759|Eukaryota,37INR@33090|Viridiplantae,3GBI2@35493|Streptophyta,44S4G@71274|asterids	Abscisic acid receptor	NA	ko:K14496	ko04016,ko04075,map04016,map04075	NA	NA	NA	ko00000,ko00001	NA	NA	NA	Polyketide_cyc2
Cn_g29886.t1	XP_021984835.1	66.7	123	39	1	1	123	69	189	1.46e-49	96.1	XP_021984835.1 caffeic acid 3-O-methyltransferase-like [Helianthus annuus]	helianthus annuus	helianthus annuus;helianthus;heliantheae;heliantheae alliance;asteroideae;asteraceae;asterales;campanulids;asterids;pentapetalae;gunneridae;eudicotyledons;mesangiospermae;magnoliopsida;spermatophyta;euphyllophyta;tracheophyta;embryophyta;streptophytina;streptophyta;viridiplantae;eukaryota;cellular organisms;root	/pbi-acc1/byChoi/Cirsium_nipponicum_dnDNAseq/metadata/new_data_2024/functional_annotation_ENTAP/Cn_EnTAP_2/similarity_search/DIAMOND/blastp_Cn_longest_aa_final_RefSeq.out	No	Yes	NA	NA	NA	NA	NA	NA	59689.fgenesh2_kg.2__2048__AT1G77530.1	0	133	35493|Streptophyta	KOG3178@1|root,KOG3178@2759|Eukaryota,37KI2@33090|Viridiplantae,3GV34@35493|Streptophyta,3HZD5@3699|Brassicales	Belongs to the class I-like SAM-binding methyltransferase superfamily. Cation-independent O- methyltransferase family	NA	NA	NA	NA	NA	NA	NA	NA	NA	NA	Dimerisation,Methyltransf_2
Cn_g29885.t1	XP_024961997.1	78.6	126	26	1	1	125	1	126	3.98e-65	87.4	XP_024961997.1 uncharacterized protein LOC112502338 [Cynara cardunculus var. scolymus]	cynara cardunculus var. scolymus	cynara cardunculus var. scolymus;cynara cardunculus subsp. cardunculus;cynara cardunculus;cynara;carduinae;cardueae;carduoideae;asteraceae;asterales;campanulids;asterids;pentapetalae;gunneridae;eudicotyledons;mesangiospermae;magnoliopsida;spermatophyta;euphyllophyta;tracheophyta;embryophyta;streptophytina;streptophyta;viridiplantae;eukaryota;cellular organisms;root	/pbi-acc1/byChoi/Cirsium_nipponicum_dnDNAseq/metadata/new_data_2024/functional_annotation_ENTAP/Cn_EnTAP_2/similarity_search/DIAMOND/blastp_Cn_longest_aa_final_RefSeq.out	No	No	NA	NA	NA	NA	NA	NA	NA	NA	NA	NA	NA	NA	NA	NA	NA	NA	NA	NA	NA	NA	NA	NA	NA
Cn_g29880.t1	XP_043639264.1	78.4	333	72	0	1	333	75	407	6.41e-195	99.4	XP_043639264.1 protein ALP1-like [Erigeron canadensis]	erigeron canadensis	erigeron canadensis;erigeron;conyzinae;north american clade;astereae;asteroideae;asteraceae;asterales;campanulids;asterids;pentapetalae;gunneridae;eudicotyledons;mesangiospermae;magnoliopsida;spermatophyta;euphyllophyta;tracheophyta;embryophyta;streptophytina;streptophyta;viridiplantae;eukaryota;cellular organisms;root	/pbi-acc1/byChoi/Cirsium_nipponicum_dnDNAseq/metadata/new_data_2024/functional_annotation_ENTAP/Cn_EnTAP_2/similarity_search/DIAMOND/blastp_Cn_longest_aa_final_RefSeq.out	No	Yes	NA	NA	NA	NA	NA	NA	3847.GLYMA14G34660.2	0	223	35493|Streptophyta	KOG4585@1|root,KOG4585@2759|Eukaryota,37TBZ@33090|Viridiplantae,3G7VT@35493|Streptophyta,4JT3N@91835|fabids	DDE superfamily endonuclease	NA	NA	NA	NA	NA	NA	NA	NA	NA	NA	DDE_Tnp_4
Cn_g29877.t1	XP_024991422.1	90.6	415	35	3	7	419	4	416	5.82e-288	98.3	XP_024991422.1 protein trichome birefringence-like 33 [Cynara cardunculus var. scolymus]	cynara cardunculus var. scolymus	cynara cardunculus var. scolymus;cynara cardunculus subsp. cardunculus;cynara cardunculus;cynara;carduinae;cardueae;carduoideae;asteraceae;asterales;campanulids;asterids;pentapetalae;gunneridae;eudicotyledons;mesangiospermae;magnoliopsida;spermatophyta;euphyllophyta;tracheophyta;embryophyta;streptophytina;streptophyta;viridiplantae;eukaryota;cellular organisms;root	/pbi-acc1/byChoi/Cirsium_nipponicum_dnDNAseq/metadata/new_data_2024/functional_annotation_ENTAP/Cn_EnTAP_2/similarity_search/DIAMOND/blastp_Cn_longest_aa_final_RefSeq.out	No	Yes	NA	NA	NA	NA	NA	NA	3694.POPTR_0008s07330.1	0	660	35493|Streptophyta	28M7K@1|root,2QTQP@2759|Eukaryota,37RCP@33090|Viridiplantae,3GGWN@35493|Streptophyta,4JI4U@91835|fabids	Protein trichome birefringence-like 33	NA	NA	NA	NA	NA	NA	NA	GO:0005975,GO:0005976,GO:0008150,GO:0008152,GO:0009832,GO:0009834,GO:0009987,GO:0010383,GO:0010410,GO:0042546,GO:0043170,GO:0043412,GO:0044036,GO:0044085,GO:0044237,GO:0044238,GO:0044260,GO:0045491,GO:0071554,GO:0071669,GO:0071704,GO:0071840,GO:1990937,	GO:0005575,GO:0005622,GO:0005623,GO:0005737,GO:0005794,GO:0012505,GO:0043226,GO:0043227,GO:0043229,GO:0043231,GO:0044424,GO:0044444,GO:0044464,	GO:0003674,GO:0003824,GO:0008374,GO:0016407,GO:0016413,GO:0016740,GO:0016746,GO:0016747,GO:1990538,	PC-Esterase,PMR5N
Cn_g29872.t1	XP_024990168.1	88.9	766	65	4	1	752	1	760	0	99.9	XP_024990168.1 probable apyrase 7 [Cynara cardunculus var. scolymus]	cynara cardunculus var. scolymus	cynara cardunculus var. scolymus;cynara cardunculus subsp. cardunculus;cynara cardunculus;cynara;carduinae;cardueae;carduoideae;asteraceae;asterales;campanulids;asterids;pentapetalae;gunneridae;eudicotyledons;mesangiospermae;magnoliopsida;spermatophyta;euphyllophyta;tracheophyta;embryophyta;streptophytina;streptophyta;viridiplantae;eukaryota;cellular organisms;root	/pbi-acc1/byChoi/Cirsium_nipponicum_dnDNAseq/metadata/new_data_2024/functional_annotation_ENTAP/Cn_EnTAP_2/similarity_search/DIAMOND/blastp_Cn_longest_aa_final_RefSeq.out	No	Yes	NA	NA	NA	NA	NA	NA	29760.VIT_13s0067g01760.t01	0	898	35493|Streptophyta	COG5371@1|root,KOG1386@2759|Eukaryota,37PKI@33090|Viridiplantae,3GH70@35493|Streptophyta	Belongs to the GDA1 CD39 NTPase family	NA	ko:K01510	ko00230,ko00240,ko05169,map00230,map00240,map05169	NA	R00086,R00122,R00155,R00159,R00328,R00335,R00514,R00569,R00719,R00961,R02092,R02095	RC00002	ko00000,ko00001,ko01000,ko04090	GO:0000003,GO:0003006,GO:0006139,GO:0006725,GO:0006807,GO:0006950,GO:0007155,GO:0007275,GO:0007596,GO:0007599,GO:0008150,GO:0008152,GO:0009056,GO:0009555,GO:0009611,GO:0009653,GO:0009791,GO:0009900,GO:0009901,GO:0009908,GO:0009987,GO:0010208,GO:0010584,GO:0010927,GO:0016043,GO:0019439,GO:0022414,GO:0022607,GO:0022610,GO:0030198,GO:0032501,GO:0032502,GO:0032504,GO:0032989,GO:0034641,GO:0034655,GO:…	GO:0005575,GO:0005623,GO:0005886,GO:0016020,GO:0031224,GO:0031226,GO:0044425,GO:0044459,GO:0044464,GO:0071944,	GO:0003674,GO:0003824,GO:0016462,GO:0016787,GO:0016817,GO:0016818,GO:0017110,GO:0017111,	GDA1_CD39
Cn_g29866.t1	NA	NA	NA	NA	NA	NA	NA	NA	NA	NA	NA	NA	NA	NA	NA	NA	NA	NA	NA	NA	NA	NA	NA	4081.Solyc03g095850.1.1	0	60.1	35493|Streptophyta	28MCE@1|root,2QTVV@2759|Eukaryota,37R7Y@33090|Viridiplantae,3GFED@35493|Streptophyta,44P3A@71274|asterids	peptide-N4-(N-acetyl-beta- glucosaminyl)asparagine amidase A-like	NA	NA	NA	NA	NA	NA	NA	NA	NA	NA	PNGaseA
Cn_g29863.t1	XP_024992069.1	99.2	1701	11	1	1	1698	1	1701	0	99.9	XP_024992069.1 clathrin heavy chain 1 [Cynara cardunculus var. scolymus]	cynara cardunculus var. scolymus	cynara cardunculus var. scolymus;cynara cardunculus subsp. cardunculus;cynara cardunculus;cynara;carduinae;cardueae;carduoideae;asteraceae;asterales;campanulids;asterids;pentapetalae;gunneridae;eudicotyledons;mesangiospermae;magnoliopsida;spermatophyta;euphyllophyta;tracheophyta;embryophyta;streptophytina;streptophyta;viridiplantae;eukaryota;cellular organisms;root	/pbi-acc1/byChoi/Cirsium_nipponicum_dnDNAseq/metadata/new_data_2024/functional_annotation_ENTAP/Cn_EnTAP_2/similarity_search/DIAMOND/blastp_Cn_longest_aa_final_RefSeq.out	No	Yes	NA	NA	NA	NA	NA	NA	4081.Solyc05g052510.2.1	0	3133	35493|Streptophyta	KOG0985@1|root,KOG0985@2759|Eukaryota,37KUU@33090|Viridiplantae,3GGGA@35493|Streptophyta,44R82@71274|asterids	Clathrin is the major protein of the polyhedral coat of coated pits and vesicles	NA	ko:K04646	ko04142,ko04144,ko04721,ko04961,ko05016,ko05100,map04142,map04144,map04721,map04961,map05016,map05100	NA	NA	NA	ko00000,ko00001,ko04131,ko04147	GO:0006810,GO:0006897,GO:0006898,GO:0008150,GO:0009987,GO:0010118,GO:0016192,GO:0051179,GO:0051234,GO:0072583,GO:0098657,	GO:0005575,GO:0005622,GO:0005623,GO:0005737,GO:0005773,GO:0005774,GO:0005794,GO:0005829,GO:0005886,GO:0005911,GO:0009506,GO:0009507,GO:0009536,GO:0012505,GO:0016020,GO:0030054,GO:0031090,GO:0043226,GO:0043227,GO:0043229,GO:0043231,GO:0044422,GO:0044424,GO:0044437,GO:0044444,GO:0044446,GO:0044464,GO:0055044,GO:0071944,GO:0098588,	GO:0003674,GO:0005488,GO:0005515,GO:0042802,	Clathrin,Clathrin-link,Clathrin_H_link,Clathrin_propel
Cn_g29861.t1	XP_023739763.1	78.2	399	56	1	1	399	1	368	2.22e-215	99.3	XP_023739763.1 protein ALP1-like [Lactuca sativa]	lactuca sativa	lactuca sativa;lactuca;lactucinae;cichorieae;cichorioideae;asteraceae;asterales;campanulids;asterids;pentapetalae;gunneridae;eudicotyledons;mesangiospermae;magnoliopsida;spermatophyta;euphyllophyta;tracheophyta;embryophyta;streptophytina;streptophyta;viridiplantae;eukaryota;cellular organisms;root	/pbi-acc1/byChoi/Cirsium_nipponicum_dnDNAseq/metadata/new_data_2024/functional_annotation_ENTAP/Cn_EnTAP_2/similarity_search/DIAMOND/blastp_Cn_longest_aa_final_RefSeq.out	No	Yes	NA	NA	NA	NA	NA	NA	NA	NA	NA	NA	NA	NA	NA	NA	NA	NA	NA	NA	NA	NA	NA	NA	NA
Cn_g29859.t2	XP_024990508.1	83.5	619	93	3	1	614	1	615	0	99.8	XP_024990508.1 peptide-N4-(N-acetyl-beta-glucosaminyl)asparagine amidase A-like [Cynara cardunculus var. scolymus]	cynara cardunculus var. scolymus	cynara cardunculus var. scolymus;cynara cardunculus subsp. cardunculus;cynara cardunculus;cynara;carduinae;cardueae;carduoideae;asteraceae;asterales;campanulids;asterids;pentapetalae;gunneridae;eudicotyledons;mesangiospermae;magnoliopsida;spermatophyta;euphyllophyta;tracheophyta;embryophyta;streptophytina;streptophyta;viridiplantae;eukaryota;cellular organisms;root	/pbi-acc1/byChoi/Cirsium_nipponicum_dnDNAseq/metadata/new_data_2024/functional_annotation_ENTAP/Cn_EnTAP_2/similarity_search/DIAMOND/blastp_Cn_longest_aa_final_RefSeq.out	No	Yes	NA	NA	NA	NA	NA	NA	29760.VIT_13s0067g01680.t01	0	457	35493|Streptophyta	28MCE@1|root,2QTVV@2759|Eukaryota,37R7Y@33090|Viridiplantae,3GFED@35493|Streptophyta	peptide-N(4)-(N-acetyl-beta- glucosaminyl)asparagine amidase	NA	NA	NA	NA	NA	NA	NA	NA	NA	NA	PNGaseA
Cn_g29854.t1	XP_020266388.1	58.6	292	117	2	1	292	9	296	2.08e-111	91.5	XP_020266388.1 uncharacterized protein LOC109841868 [Asparagus officinalis]	asparagus officinalis	asparagus officinalis;asparagus;asparagoideae;asparagaceae;asparagales;petrosaviidae;liliopsida;mesangiospermae;magnoliopsida;spermatophyta;euphyllophyta;tracheophyta;embryophyta;streptophytina;streptophyta;viridiplantae;eukaryota;cellular organisms;root	/pbi-acc1/byChoi/Cirsium_nipponicum_dnDNAseq/metadata/new_data_2024/functional_annotation_ENTAP/Cn_EnTAP_2/similarity_search/DIAMOND/blastp_Cn_longest_aa_final_RefSeq.out	No	No	NA	NA	NA	NA	NA	NA	NA	NA	NA	NA	NA	NA	NA	NA	NA	NA	NA	NA	NA	NA	NA	NA	NA
Cn_g29852.t1	XP_024992210.1	93.5	277	18	0	1	277	1	277	3.81e-188	99.6	XP_024992210.1 N-(5'-phosphoribosyl)anthranilate isomerase 1, chloroplastic-like isoform X1 [Cynara cardunculus var. scolymus]	cynara cardunculus var. scolymus	cynara cardunculus var. scolymus;cynara cardunculus subsp. cardunculus;cynara cardunculus;cynara;carduinae;cardueae;carduoideae;asteraceae;asterales;campanulids;asterids;pentapetalae;gunneridae;eudicotyledons;mesangiospermae;magnoliopsida;spermatophyta;euphyllophyta;tracheophyta;embryophyta;streptophytina;streptophyta;viridiplantae;eukaryota;cellular organisms;root	/pbi-acc1/byChoi/Cirsium_nipponicum_dnDNAseq/metadata/new_data_2024/functional_annotation_ENTAP/Cn_EnTAP_2/similarity_search/DIAMOND/blastp_Cn_longest_aa_final_RefSeq.out	No	Yes	NA	NA	NA	NA	NA	NA	3702.AT5G05590.1	0	345	35493|Streptophyta	COG0135@1|root,KOG4202@2759|Eukaryota,37KQ9@33090|Viridiplantae,3GB5H@35493|Streptophyta,3HWV2@3699|Brassicales	isomerase	NA	ko:K01817	ko00400,ko01100,ko01110,ko01130,ko01230,map00400,map01100,map01110,map01130,map01230	M00023	R03509	RC00945	ko00000,ko00001,ko00002,ko01000	GO:0000162,GO:0006082,GO:0006520,GO:0006568,GO:0006576,GO:0006586,GO:0006725,GO:0006807,GO:0007275,GO:0008150,GO:0008152,GO:0008652,GO:0009058,GO:0009072,GO:0009073,GO:0009308,GO:0009309,GO:0009314,GO:0009411,GO:0009416,GO:0009628,GO:0009987,GO:0016053,GO:0018130,GO:0019438,GO:0019752,GO:0032501,GO:0032502,GO:0034641,GO:0040007,GO:0042401,GO:0042430,GO:0042435,GO:0043436,GO:0044237,GO:0044238,GO:…	GO:0005575,GO:0005622,GO:0005623,GO:0005737,GO:0009507,GO:0009536,GO:0043226,GO:0043227,GO:0043229,GO:0043231,GO:0044424,GO:0044444,GO:0044464,	GO:0003674,GO:0003824,GO:0004640,GO:0016853,GO:0016860,GO:0016861,	PRAI
Cn_g29850.t1	XP_024990317.1	93.6	358	23	0	1	358	1	358	3.02e-253	99.7	XP_024990317.1 probable 2-oxoglutarate-dependent dioxygenase At5g05600 [Cynara cardunculus var. scolymus]	cynara cardunculus var. scolymus	cynara cardunculus var. scolymus;cynara cardunculus subsp. cardunculus;cynara cardunculus;cynara;carduinae;cardueae;carduoideae;asteraceae;asterales;campanulids;asterids;pentapetalae;gunneridae;eudicotyledons;mesangiospermae;magnoliopsida;spermatophyta;euphyllophyta;tracheophyta;embryophyta;streptophytina;streptophyta;viridiplantae;eukaryota;cellular organisms;root	/pbi-acc1/byChoi/Cirsium_nipponicum_dnDNAseq/metadata/new_data_2024/functional_annotation_ENTAP/Cn_EnTAP_2/similarity_search/DIAMOND/blastp_Cn_longest_aa_final_RefSeq.out	No	Yes	NA	NA	NA	NA	NA	NA	29760.VIT_13s0067g01020.t01	0	534	35493|Streptophyta	COG3491@1|root,KOG0143@2759|Eukaryota,37IYD@33090|Viridiplantae,3G7NB@35493|Streptophyta	Belongs to the iron ascorbate-dependent oxidoreductase family	NA	NA	NA	NA	NA	NA	NA	GO:0008150,GO:0009628,GO:0009636,GO:0009966,GO:0009987,GO:0010646,GO:0023051,GO:0042221,GO:0048583,GO:0050789,GO:0050794,GO:0050896,GO:0051716,GO:0065007,GO:0070887,GO:0080167,GO:0097237,GO:2000022,	GO:0005575,GO:0005622,GO:0005623,GO:0005737,GO:0005829,GO:0044424,GO:0044444,GO:0044464,	GO:0003674,GO:0003824,GO:0016787,GO:0016810,GO:0120091,	2OG-FeII_Oxy,DIOX_N
Cn_g29849.t1	XP_021977179.1	79.5	674	123	3	2	667	3	669	0	99.3	XP_021977179.1 dual specificity tyrosine-phosphorylation-regulated kinase 4 [Helianthus annuus]	helianthus annuus	helianthus annuus;helianthus;heliantheae;heliantheae alliance;asteroideae;asteraceae;asterales;campanulids;asterids;pentapetalae;gunneridae;eudicotyledons;mesangiospermae;magnoliopsida;spermatophyta;euphyllophyta;tracheophyta;embryophyta;streptophytina;streptophyta;viridiplantae;eukaryota;cellular organisms;root	/pbi-acc1/byChoi/Cirsium_nipponicum_dnDNAseq/metadata/new_data_2024/functional_annotation_ENTAP/Cn_EnTAP_2/similarity_search/DIAMOND/blastp_Cn_longest_aa_final_RefSeq.out	No	Yes	NA	NA	NA	NA	NA	NA	4113.PGSC0003DMT400043636	0	753	35493|Streptophyta	KOG0667@1|root,KOG0667@2759|Eukaryota,37HW0@33090|Viridiplantae,3GF6F@35493|Streptophyta,44D0A@71274|asterids	Protein kinase domain	NA	NA	NA	NA	NA	NA	NA	GO:0000075,GO:0000278,GO:0001558,GO:0006468,GO:0006793,GO:0006796,GO:0006807,GO:0007049,GO:0007093,GO:0007154,GO:0007165,GO:0007346,GO:0008104,GO:0008150,GO:0008152,GO:0008360,GO:0008361,GO:0009987,GO:0010389,GO:0010564,GO:0010948,GO:0010972,GO:0016043,GO:0016310,GO:0019538,GO:0022402,GO:0022603,GO:0022604,GO:0023052,GO:0030307,GO:0031567,GO:0031569,GO:0032465,GO:0032535,GO:0032878,GO:0032879,GO:…	GO:0005575,GO:0005622,GO:0005623,GO:0005737,GO:0005826,GO:0005856,GO:0005886,GO:0005938,GO:0009898,GO:0015629,GO:0016020,GO:0019897,GO:0019898,GO:0030427,GO:0030863,GO:0030864,GO:0031234,GO:0032153,GO:0032155,GO:0035839,GO:0043226,GO:0043228,GO:0043229,GO:0043232,GO:0044422,GO:0044424,GO:0044425,GO:0044430,GO:0044444,GO:0044446,GO:0044448,GO:0044459,GO:0044464,GO:0051285,GO:0051286,GO:0070938,GO:…	GO:0000166,GO:0003674,GO:0003824,GO:0004672,GO:0004674,GO:0005488,GO:0005524,GO:0005543,GO:0008144,GO:0008289,GO:0016301,GO:0016740,GO:0016772,GO:0016773,GO:0017076,GO:0030554,GO:0032553,GO:0032555,GO:0032559,GO:0035091,GO:0035639,GO:0036094,GO:0043167,GO:0043168,GO:0097159,GO:0097367,GO:0140096,GO:1901265,GO:1901363,GO:1901981,	Pkinase
Cn_g29845.t1	XP_024958810.1	96.5	340	12	0	1	340	1	340	1.85e-238	99.7	XP_024958810.1 leucine carboxyl methyltransferase 1 homolog isoform X3 [Cynara cardunculus var. scolymus]	cynara cardunculus var. scolymus	cynara cardunculus var. scolymus;cynara cardunculus subsp. cardunculus;cynara cardunculus;cynara;carduinae;cardueae;carduoideae;asteraceae;asterales;campanulids;asterids;pentapetalae;gunneridae;eudicotyledons;mesangiospermae;magnoliopsida;spermatophyta;euphyllophyta;tracheophyta;embryophyta;streptophytina;streptophyta;viridiplantae;eukaryota;cellular organisms;root	/pbi-acc1/byChoi/Cirsium_nipponicum_dnDNAseq/metadata/new_data_2024/functional_annotation_ENTAP/Cn_EnTAP_2/similarity_search/DIAMOND/blastp_Cn_longest_aa_final_RefSeq.out	No	Yes	NA	NA	NA	NA	NA	NA	29760.VIT_15s0021g01560.t01	0	536	35493|Streptophyta	KOG2918@1|root,KOG2918@2759|Eukaryota,37Q19@33090|Viridiplantae,3GDYW@35493|Streptophyta	leucine carboxyl methyltransferase	NA	ko:K15451	NA	NA	R10586,R10587	RC00003,RC00460,RC00745	ko00000,ko01000,ko03016	GO:0008150,GO:0008152,GO:0009966,GO:0009968,GO:0010646,GO:0010648,GO:0023051,GO:0023057,GO:0032259,GO:0048519,GO:0048523,GO:0048583,GO:0048585,GO:0050789,GO:0050794,GO:0065007,GO:1900457,GO:1900458,	GO:0005575,GO:0005622,GO:0005623,GO:0005737,GO:0005829,GO:0044424,GO:0044444,GO:0044464,	GO:0003674,GO:0003824,GO:0008168,GO:0008757,GO:0016740,GO:0016741,	LCM
Cn_g29844.t1	XP_024992260.1	95.8	794	30	2	1	792	1	793	0	99.9	XP_024992260.1 putative serine/threonine-protein kinase-like protein CCR3 [Cynara cardunculus var. scolymus]	cynara cardunculus var. scolymus	cynara cardunculus var. scolymus;cynara cardunculus subsp. cardunculus;cynara cardunculus;cynara;carduinae;cardueae;carduoideae;asteraceae;asterales;campanulids;asterids;pentapetalae;gunneridae;eudicotyledons;mesangiospermae;magnoliopsida;spermatophyta;euphyllophyta;tracheophyta;embryophyta;streptophytina;streptophyta;viridiplantae;eukaryota;cellular organisms;root	/pbi-acc1/byChoi/Cirsium_nipponicum_dnDNAseq/metadata/new_data_2024/functional_annotation_ENTAP/Cn_EnTAP_2/similarity_search/DIAMOND/blastp_Cn_longest_aa_final_RefSeq.out	No	No	NA	NA	NA	NA	NA	NA	3847.GLYMA02G42440.2	0	928	35493|Streptophyta	COG0515@1|root,KOG1187@2759|Eukaryota,37I05@33090|Viridiplantae,3GAGH@35493|Streptophyta,4JE4S@91835|fabids	Serine threonine-protein kinase-like protein	NA	ko:K04730	ko04010,ko04064,ko04620,ko04624,ko04722,ko05133,ko05140,ko05142,ko05145,ko05152,ko05162,ko05169,map04010,map04064,map04620,map04624,map04722,map05133,map05140,map05142,map05145,map05152,map05162,map05169	M00686	NA	NA	ko00000,ko00001,ko00002,ko01000,ko01001	NA	NA	GO:0003674,GO:0005488,GO:0005515,GO:0042802,GO:0042803,GO:0046983,	Pkinase,Pkinase_Tyr,RCC1_2
Cn_g29843.t1	XP_024989603.1	95	580	28	1	1	579	1	580	0	99.8	XP_024989603.1 phosphoinositide phospholipase C 2-like [Cynara cardunculus var. scolymus]	cynara cardunculus var. scolymus	cynara cardunculus var. scolymus;cynara cardunculus subsp. cardunculus;cynara cardunculus;cynara;carduinae;cardueae;carduoideae;asteraceae;asterales;campanulids;asterids;pentapetalae;gunneridae;eudicotyledons;mesangiospermae;magnoliopsida;spermatophyta;euphyllophyta;tracheophyta;embryophyta;streptophytina;streptophyta;viridiplantae;eukaryota;cellular organisms;root	/pbi-acc1/byChoi/Cirsium_nipponicum_dnDNAseq/metadata/new_data_2024/functional_annotation_ENTAP/Cn_EnTAP_2/similarity_search/DIAMOND/blastp_Cn_longest_aa_final_RefSeq.out	No	Yes	NA	NA	NA	NA	NA	NA	29760.VIT_13s0067g00900.t01	0	887	35493|Streptophyta	KOG0169@1|root,KOG0169@2759|Eukaryota,37JZJ@33090|Viridiplantae,3G7IB@35493|Streptophyta	Phosphoinositide phospholipase C	NA	ko:K05857	ko00562,ko01100,ko04020,ko04070,ko04919,ko04933,map00562,map01100,map04020,map04070,map04919,map04933	M00130	R03332,R03435,R10952	RC00017,RC00425	ko00000,ko00001,ko00002,ko01000,ko04131	GO:0000003,GO:0003006,GO:0006950,GO:0006952,GO:0007049,GO:0007275,GO:0008150,GO:0009553,GO:0009555,GO:0009556,GO:0009605,GO:0009607,GO:0009617,GO:0009791,GO:0009889,GO:0009891,GO:0009893,GO:0009908,GO:0009987,GO:0010600,GO:0010601,GO:0010817,GO:0019222,GO:0019953,GO:0022402,GO:0022414,GO:0031323,GO:0031325,GO:0031326,GO:0031328,GO:0032350,GO:0032352,GO:0032501,GO:0032502,GO:0034293,GO:0042742,GO:…	GO:0005575,GO:0005623,GO:0005886,GO:0016020,GO:0044464,GO:0071944,	GO:0003674,GO:0003824,GO:0004620,GO:0004629,GO:0008081,GO:0016298,GO:0016787,GO:0016788,GO:0042578,	C2,EF-hand_like,PI-PLC-X,PI-PLC-Y
Cn_g29841.t1	XP_023771063.1	83.6	605	98	1	3	607	8	611	0	99.2	XP_023771063.1 cationic amino acid transporter 1 [Lactuca sativa]	lactuca sativa	lactuca sativa;lactuca;lactucinae;cichorieae;cichorioideae;asteraceae;asterales;campanulids;asterids;pentapetalae;gunneridae;eudicotyledons;mesangiospermae;magnoliopsida;spermatophyta;euphyllophyta;tracheophyta;embryophyta;streptophytina;streptophyta;viridiplantae;eukaryota;cellular organisms;root	/pbi-acc1/byChoi/Cirsium_nipponicum_dnDNAseq/metadata/new_data_2024/functional_annotation_ENTAP/Cn_EnTAP_2/similarity_search/DIAMOND/blastp_Cn_longest_aa_final_RefSeq.out	No	Yes	NA	NA	NA	NA	NA	NA	4113.PGSC0003DMT400054553	0	818	35493|Streptophyta	COG0531@1|root,KOG1286@2759|Eukaryota,37RV4@33090|Viridiplantae,3GH91@35493|Streptophyta,44R3K@71274|asterids	C-terminus of AA_permease	NA	ko:K03294	NA	NA	NA	NA	ko00000	NA	NA	NA	AA_permease_2,AA_permease_C
Cn_g29838.t1	XP_024991039.1	96.5	256	9	0	1	256	1	256	3.57e-187	99.6	XP_024991039.1 GDSL esterase/lipase CPRD49 [Cynara cardunculus var. scolymus]	cynara cardunculus var. scolymus	cynara cardunculus var. scolymus;cynara cardunculus subsp. cardunculus;cynara cardunculus;cynara;carduinae;cardueae;carduoideae;asteraceae;asterales;campanulids;asterids;pentapetalae;gunneridae;eudicotyledons;mesangiospermae;magnoliopsida;spermatophyta;euphyllophyta;tracheophyta;embryophyta;streptophytina;streptophyta;viridiplantae;eukaryota;cellular organisms;root	/pbi-acc1/byChoi/Cirsium_nipponicum_dnDNAseq/metadata/new_data_2024/functional_annotation_ENTAP/Cn_EnTAP_2/similarity_search/DIAMOND/blastp_Cn_longest_aa_final_RefSeq.out	No	Yes	NA	NA	NA	NA	NA	NA	29760.VIT_13s0067g00730.t01	0	461	35493|Streptophyta	COG0214@1|root,KOG3035@2759|Eukaryota,37MRI@33090|Viridiplantae,3GAY6@35493|Streptophyta	GDSL esterase lipase	NA	NA	NA	NA	NA	NA	NA	NA	GO:0005575,GO:0005576,GO:0048046,	NA	Lipase_GDSL,Lipase_GDSL_2
Cn_g29837.t1	sp|Q6INL7|ADCK1_XENLA	34	291	170	6	3	287	232	506	3.07e-49	99	sp|Q6INL7|ADCK1_XENLA AarF domain-containing protein kinase 1 OS=Xenopus laevis OX=8355 GN=adck1 PE=2 SV=1	xenopus laevis	xenopus laevis;xenopus;xenopus;xenopodinae;pipidae;pipoidea;anura;batrachia;amphibia;tetrapoda;dipnotetrapodomorpha;sarcopterygii;euteleostomi;teleostomi;gnathostomata;vertebrata;craniata;chordata;deuterostomia;bilateria;eumetazoa;metazoa;opisthokonta;eukaryota;cellular organisms;root	/pbi-acc1/byChoi/Cirsium_nipponicum_dnDNAseq/metadata/new_data_2024/functional_annotation_ENTAP/Cn_EnTAP_2/similarity_search/DIAMOND/blastp_Cn_longest_aa_final_uniprot_sprot.out	No	Yes	|EMBL; BC072263; AAH72263.1; -; mRNA.|RefSeq; NP_001085405.1; NM_001091936.1.|AlphaFoldDB; Q6INL7; -.|SMR; Q6INL7; -.|DNASU; 443831; -.|GeneID; 443831; -.|CTD; 443831; -.|Xenbase; XB-GENE-1006950; adck1.L.|OrthoDB; 177137at2759; -.|Proteomes; UP000186698; Chromosome 8L.|Bgee; 443831; Expressed in neurula embryo and 16 other tissues.|CDD; cd13969; ADCK1-like; 1.|Gene3D; 1.10.510.10; Transferase(Ph…	|-!- FUNCTION: Appears to be essential for maintaining mitochondrial cristae| formation and mitochondrial function by acting via YME1L1 in a kinase-| independent manner to regulate essential mitochondrial structural| proteins OPA1 and IMMT (By similarity). The action of this enzyme is| not yet clear. It is not known if it has protein kinase activity and| what type of substrate it would phosphoryl…	NA	GO:0006468,	GO:0005576,	GO:0004674,GO:0005524,	59689.fgenesh2_kg.4__2108__AT2G40090.1	0	404	35493|Streptophyta	COG0661@1|root,KOG1235@2759|Eukaryota,37PSD@33090|Viridiplantae,3GBQI@35493|Streptophyta,3HNJ2@3699|Brassicales	ABC1 family	NA	ko:K08869	NA	NA	NA	NA	ko00000,ko01001	NA	NA	GO:0003674,GO:0005215,	ABC1
Cn_g24451.t1	XP_043628874.1	85.4	547	64	3	1	547	1	531	0	99.8	XP_043628874.1 probable monogalactosyldiacylglycerol synthase, chloroplastic [Erigeron canadensis]	erigeron canadensis	erigeron canadensis;erigeron;conyzinae;north american clade;astereae;asteroideae;asteraceae;asterales;campanulids;asterids;pentapetalae;gunneridae;eudicotyledons;mesangiospermae;magnoliopsida;spermatophyta;euphyllophyta;tracheophyta;embryophyta;streptophytina;streptophyta;viridiplantae;eukaryota;cellular organisms;root	/pbi-acc1/byChoi/Cirsium_nipponicum_dnDNAseq/metadata/new_data_2024/functional_annotation_ENTAP/Cn_EnTAP_2/similarity_search/DIAMOND/blastp_Cn_longest_aa_final_RefSeq.out	No	Yes	NA	NA	NA	NA	NA	NA	29760.VIT_04s0008g06920.t01	0	799	35493|Streptophyta	COG0707@1|root,2QPXV@2759|Eukaryota,37P1J@33090|Viridiplantae,3G9N5@35493|Streptophyta	Monogalactosyldiacylglycerol synthase	NA	ko:K03715	ko00561,ko01100,map00561,map01100	NA	R02691	RC00005,RC00059	ko00000,ko00001,ko01000,ko01003	GO:0000003,GO:0003006,GO:0006629,GO:0006643,GO:0006664,GO:0006996,GO:0007275,GO:0008150,GO:0008152,GO:0008610,GO:0009058,GO:0009247,GO:0009657,GO:0009668,GO:0009790,GO:0009791,GO:0009793,GO:0009987,GO:0010027,GO:0010154,GO:0016043,GO:0022414,GO:0032501,GO:0032502,GO:0044237,GO:0044238,GO:0044249,GO:0044255,GO:0046467,GO:0048316,GO:0048608,GO:0048731,GO:0048856,GO:0061024,GO:0061458,GO:0071704,GO:…	GO:0005575,GO:0005622,GO:0005623,GO:0005737,GO:0009507,GO:0009526,GO:0009528,GO:0009536,GO:0009706,GO:0009941,GO:0016020,GO:0019866,GO:0031090,GO:0031967,GO:0031969,GO:0031975,GO:0042170,GO:0043226,GO:0043227,GO:0043229,GO:0043231,GO:0044422,GO:0044424,GO:0044434,GO:0044435,GO:0044444,GO:0044446,GO:0044464,	GO:0003674,GO:0003824,GO:0008194,GO:0008378,GO:0016740,GO:0016757,GO:0016758,GO:0035250,GO:0046509,	Glyco_tran_28_C,MGDG_synth
Cn_g24448.t1	XP_023745778.1	89	447	46	1	1	447	1	444	6.18e-284	99.6	XP_023745778.1 CBL-interacting serine/threonine-protein kinase 25 [Lactuca sativa]	lactuca sativa	lactuca sativa;lactuca;lactucinae;cichorieae;cichorioideae;asteraceae;asterales;campanulids;asterids;pentapetalae;gunneridae;eudicotyledons;mesangiospermae;magnoliopsida;spermatophyta;euphyllophyta;tracheophyta;embryophyta;streptophytina;streptophyta;viridiplantae;eukaryota;cellular organisms;root	/pbi-acc1/byChoi/Cirsium_nipponicum_dnDNAseq/metadata/new_data_2024/functional_annotation_ENTAP/Cn_EnTAP_2/similarity_search/DIAMOND/blastp_Cn_longest_aa_final_RefSeq.out	No	Yes	NA	NA	NA	NA	NA	NA	3847.GLYMA06G06550.1	0	585	35493|Streptophyta	KOG0583@1|root,KOG0583@2759|Eukaryota,37Q1P@33090|Viridiplantae,3G72J@35493|Streptophyta,4JM5Z@91835|fabids	Non-specific serine threonine protein kinase	NA	ko:K07198	ko04068,ko04140,ko04150,ko04151,ko04152,ko04211,ko04213,ko04371,ko04530,ko04710,ko04714,ko04910,ko04920,ko04921,ko04922,ko04931,ko04932,ko05410,ko05418,map04068,map04140,map04150,map04151,map04152,map04211,map04213,map04371,map04530,map04710,map04714,map04910,map04920,map04921,map04922,map04931,map04932,map05410,map05418	NA	NA	NA	ko00000,ko00001,ko01000,ko01001,ko03029,ko04131	GO:0006468,GO:0006793,GO:0006796,GO:0006807,GO:0006810,GO:0006811,GO:0006812,GO:0006814,GO:0006950,GO:0006952,GO:0006970,GO:0006972,GO:0007154,GO:0007165,GO:0008150,GO:0008152,GO:0009605,GO:0009607,GO:0009620,GO:0009628,GO:0009651,GO:0009987,GO:0016310,GO:0018105,GO:0018107,GO:0018193,GO:0018209,GO:0018210,GO:0019538,GO:0023052,GO:0030001,GO:0035556,GO:0036211,GO:0042538,GO:0043170,GO:0043207,GO:…	GO:0005575,GO:0005622,GO:0005623,GO:0044464,	GO:0003674,GO:0003824,GO:0004672,GO:0004674,GO:0016301,GO:0016740,GO:0016772,GO:0016773,GO:0140096,	NAF,Pkinase
Cn_g25767.t1	XP_015057055.1	100	103	0	0	1	103	1	103	3.38e-63	99	XP_015057055.1 histone H4 [Solanum pennellii]	solanum pennellii	solanum pennellii;solanum subgen. lycopersicon;solanum;solaneae;solanoideae;solanaceae;solanales;lamiids;asterids;pentapetalae;gunneridae;eudicotyledons;mesangiospermae;magnoliopsida;spermatophyta;euphyllophyta;tracheophyta;embryophyta;streptophytina;streptophyta;viridiplantae;eukaryota;cellular organisms;root	/pbi-acc1/byChoi/Cirsium_nipponicum_dnDNAseq/metadata/new_data_2024/functional_annotation_ENTAP/Cn_EnTAP_2/similarity_search/DIAMOND/blastp_Cn_longest_aa_final_RefSeq.out	No	Yes	NA	NA	NA	NA	NA	NA	34740.HMEL009331-PA	0	194	33208|Metazoa	COG2036@1|root,COG5262@1|root,KOG1744@1|root,KOG1744@2759|Eukaryota,KOG1756@2759|Eukaryota,KOG3467@2759|Eukaryota,3A4QH@33154|Opisthokonta,3CPD5@33208|Metazoa,3DKYN@33213|Bilateria,41ZB4@6656|Arthropoda,3SMKP@50557|Insecta,446G9@7088|Lepidoptera	Core component of nucleosome. Nucleosomes wrap and compact DNA into chromatin, limiting DNA accessibility to the cellular machineries which require DNA as a template. Histones thereby play a central role in transcription regulation, DNA repair, DNA replication and chromosomal stability. DNA accessibility is regulated via a complex set of post-translational modifications of histones, also called h…	NA	ko:K11254	ko05034,ko05203,ko05322,map05034,map05203,map05322	NA	NA	NA	ko00000,ko00001,ko03036	NA	NA	NA	CENP-T_C
Cn_g25766.t1	XP_024978874.1	81.8	165	20	3	1	155	1	165	1.14e-81	99.4	XP_024978874.1 auxin-responsive protein IAA33 [Cynara cardunculus var. scolymus]	cynara cardunculus var. scolymus	cynara cardunculus var. scolymus;cynara cardunculus subsp. cardunculus;cynara cardunculus;cynara;carduinae;cardueae;carduoideae;asteraceae;asterales;campanulids;asterids;pentapetalae;gunneridae;eudicotyledons;mesangiospermae;magnoliopsida;spermatophyta;euphyllophyta;tracheophyta;embryophyta;streptophytina;streptophyta;viridiplantae;eukaryota;cellular organisms;root	/pbi-acc1/byChoi/Cirsium_nipponicum_dnDNAseq/metadata/new_data_2024/functional_annotation_ENTAP/Cn_EnTAP_2/similarity_search/DIAMOND/blastp_Cn_longest_aa_final_RefSeq.out	No	Yes	NA	NA	NA	NA	NA	NA	3694.POPTR_0018s10000.1	0	145	35493|Streptophyta	2CC26@1|root,2S02T@2759|Eukaryota,37UT8@33090|Viridiplantae,3GJ3Z@35493|Streptophyta,4JPJM@91835|fabids	Aux IAA proteins are short-lived transcriptional factors that function as repressors of early auxin response genes at low auxin concentrations	NA	NA	NA	NA	NA	NA	NA	GO:0006355,GO:0008150,GO:0009719,GO:0009725,GO:0009733,GO:0009889,GO:0010033,GO:0010468,GO:0010556,GO:0019219,GO:0019222,GO:0031323,GO:0031326,GO:0042221,GO:0050789,GO:0050794,GO:0050896,GO:0051171,GO:0051252,GO:0060255,GO:0065007,GO:0080090,GO:1903506,GO:2000112,GO:2001141,	NA	GO:0003674,GO:0003700,GO:0140110,	AUX_IAA
Cn_g25762.t1	XP_024960771.1	64.3	241	80	3	1	241	1	235	8.59e-98	98	XP_024960771.1 uncharacterized protein At2g29880-like [Cynara cardunculus var. scolymus]	cynara cardunculus var. scolymus	cynara cardunculus var. scolymus;cynara cardunculus subsp. cardunculus;cynara cardunculus;cynara;carduinae;cardueae;carduoideae;asteraceae;asterales;campanulids;asterids;pentapetalae;gunneridae;eudicotyledons;mesangiospermae;magnoliopsida;spermatophyta;euphyllophyta;tracheophyta;embryophyta;streptophytina;streptophyta;viridiplantae;eukaryota;cellular organisms;root	/pbi-acc1/byChoi/Cirsium_nipponicum_dnDNAseq/metadata/new_data_2024/functional_annotation_ENTAP/Cn_EnTAP_2/similarity_search/DIAMOND/blastp_Cn_longest_aa_final_RefSeq.out	No	No	NA	NA	NA	NA	NA	NA	29760.VIT_07s0031g02450.t01	0	94.7	35493|Streptophyta	2BYPQ@1|root,2S2HS@2759|Eukaryota,37UY6@33090|Viridiplantae,3GITS@35493|Streptophyta	Myb/SANT-like DNA-binding domain	NA	NA	NA	NA	NA	NA	NA	NA	NA	NA	Myb_DNA-bind_3
Cn_g13337.t1	XP_042428464.1	46.7	330	152	4	3	322	5	320	1.17e-93	98.8	XP_042428464.1 uncharacterized protein LOC122015561 isoform X5 [Zingiber officinale]	zingiber officinale	zingiber officinale;zingiber;zingiberaceae;zingiberales;commelinids;petrosaviidae;liliopsida;mesangiospermae;magnoliopsida;spermatophyta;euphyllophyta;tracheophyta;embryophyta;streptophytina;streptophyta;viridiplantae;eukaryota;cellular organisms;root	/pbi-acc1/byChoi/Cirsium_nipponicum_dnDNAseq/metadata/new_data_2024/functional_annotation_ENTAP/Cn_EnTAP_2/similarity_search/DIAMOND/blastp_Cn_longest_aa_final_RefSeq.out	No	No	NA	NA	NA	NA	NA	NA	4577.GRMZM2G104070_P01	0	135	35493|Streptophyta	COG0120@1|root,KOG3075@2759|Eukaryota,37KM9@33090|Viridiplantae,3GB4J@35493|Streptophyta,3KMRA@4447|Liliopsida,3IBAA@38820|Poales	Ribose 5-phosphate isomerase A (phosphoriboisomerase A)	NA	ko:K01807	ko00030,ko00710,ko01100,ko01110,ko01120,ko01130,ko01200,ko01230,map00030,map00710,map01100,map01110,map01120,map01130,map01200,map01230	M00004,M00007,M00165,M00167,M00580	R01056	RC00434	ko00000,ko00001,ko00002,ko01000	GO:0000003,GO:0000271,GO:0003006,GO:0005975,GO:0005976,GO:0006073,GO:0006139,GO:0006213,GO:0006725,GO:0006807,GO:0007275,GO:0008150,GO:0008152,GO:0008219,GO:0009058,GO:0009059,GO:0009116,GO:0009119,GO:0009163,GO:0009250,GO:0009628,GO:0009791,GO:0009987,GO:0010228,GO:0016051,GO:0018130,GO:0019438,GO:0022414,GO:0030243,GO:0030244,GO:0032501,GO:0032502,GO:0033692,GO:0034404,GO:0034637,GO:0034641,GO:…	GO:0005575,GO:0005622,GO:0005623,GO:0005737,GO:0005829,GO:0044424,GO:0044444,GO:0044464,	GO:0003674,GO:0003824,GO:0004751,GO:0016853,GO:0016860,GO:0016861,	Rib_5-P_isom_A
Cn_g13336.t1	XP_024982081.1	96	627	24	1	1	627	1	626	0	99.8	XP_024982081.1 vacuolar-sorting receptor 2-like [Cynara cardunculus var. scolymus]	cynara cardunculus var. scolymus	cynara cardunculus var. scolymus;cynara cardunculus subsp. cardunculus;cynara cardunculus;cynara;carduinae;cardueae;carduoideae;asteraceae;asterales;campanulids;asterids;pentapetalae;gunneridae;eudicotyledons;mesangiospermae;magnoliopsida;spermatophyta;euphyllophyta;tracheophyta;embryophyta;streptophytina;streptophyta;viridiplantae;eukaryota;cellular organisms;root	/pbi-acc1/byChoi/Cirsium_nipponicum_dnDNAseq/metadata/new_data_2024/functional_annotation_ENTAP/Cn_EnTAP_2/similarity_search/DIAMOND/blastp_Cn_longest_aa_final_RefSeq.out	No	Yes	NA	NA	NA	NA	NA	NA	4113.PGSC0003DMT400080213	0	1074	35493|Streptophyta	28KFV@1|root,2QSX2@2759|Eukaryota,37IZS@33090|Viridiplantae,3G7YA@35493|Streptophyta,44MHI@71274|asterids	PA domain	NA	NA	NA	NA	NA	NA	NA	NA	NA	NA	PA
Cn_g13335.t1	XP_023754504.2	59.6	218	82	2	1	212	76	293	4.54e-73	99.5	XP_023754504.2 retrovirus-related Pol polyprotein from transposon TNT 1-94 [Lactuca sativa]	lactuca sativa	lactuca sativa;lactuca;lactucinae;cichorieae;cichorioideae;asteraceae;asterales;campanulids;asterids;pentapetalae;gunneridae;eudicotyledons;mesangiospermae;magnoliopsida;spermatophyta;euphyllophyta;tracheophyta;embryophyta;streptophytina;streptophyta;viridiplantae;eukaryota;cellular organisms;root	/pbi-acc1/byChoi/Cirsium_nipponicum_dnDNAseq/metadata/new_data_2024/functional_annotation_ENTAP/Cn_EnTAP_2/similarity_search/DIAMOND/blastp_Cn_longest_aa_final_RefSeq.out	No	Yes	NA	NA	NA	NA	NA	NA	3694.POPTR_0002s17290.1	0	56.2	35493|Streptophyta	28N0J@1|root,2QUJE@2759|Eukaryota,37RJ3@33090|Viridiplantae,3GC4A@35493|Streptophyta,4JHY2@91835|fabids	gag-polypeptide of LTR copia-type	NA	NA	NA	NA	NA	NA	NA	NA	NA	NA	DEK_C,PC4,Retrotran_gag_2
Cn_g13332.t1	XP_023871681.1	26.6	207	141	5	19	218	16	218	3.23e-13	83.7	XP_023871681.1 protein NRT1/ PTR FAMILY 5.14-like [Quercus suber]	quercus suber	quercus suber;quercus;fagaceae;fagales;fabids;rosids;pentapetalae;gunneridae;eudicotyledons;mesangiospermae;magnoliopsida;spermatophyta;euphyllophyta;tracheophyta;embryophyta;streptophytina;streptophyta;viridiplantae;eukaryota;cellular organisms;root	/pbi-acc1/byChoi/Cirsium_nipponicum_dnDNAseq/metadata/new_data_2024/functional_annotation_ENTAP/Cn_EnTAP_2/similarity_search/DIAMOND/blastp_Cn_longest_aa_final_RefSeq.out	No	Yes	NA	NA	NA	NA	NA	NA	3694.POPTR_0017s01300.1	3.3e-05	51.6	35493|Streptophyta	COG3104@1|root,KOG1237@2759|Eukaryota,37KBW@33090|Viridiplantae,3G9DK@35493|Streptophyta,4JQNX@91835|fabids	Protein NRT1 PTR FAMILY	NA	ko:K14638	NA	NA	NA	NA	ko00000,ko02000	NA	NA	NA	PTR2
Cn_g13331.t1	XP_024982298.1	62.4	362	36	3	1	262	163	524	3.45e-74	93.6	XP_024982298.1 dentin sialophosphoprotein-like isoform X1 [Cynara cardunculus var. scolymus]	cynara cardunculus var. scolymus	cynara cardunculus var. scolymus;cynara cardunculus subsp. cardunculus;cynara cardunculus;cynara;carduinae;cardueae;carduoideae;asteraceae;asterales;campanulids;asterids;pentapetalae;gunneridae;eudicotyledons;mesangiospermae;magnoliopsida;spermatophyta;euphyllophyta;tracheophyta;embryophyta;streptophytina;streptophyta;viridiplantae;eukaryota;cellular organisms;root	/pbi-acc1/byChoi/Cirsium_nipponicum_dnDNAseq/metadata/new_data_2024/functional_annotation_ENTAP/Cn_EnTAP_2/similarity_search/DIAMOND/blastp_Cn_longest_aa_final_RefSeq.out	No	Yes	NA	NA	NA	NA	NA	NA	29760.VIT_08s0058g01330.t01	0	115	35493|Streptophyta	2C8GU@1|root,2RY8S@2759|Eukaryota,37U54@33090|Viridiplantae,3GHNV@35493|Streptophyta	NA	NA	NA	NA	NA	NA	NA	NA	NA	NA	NA	NA
Cn_g13330.t1	NA	NA	NA	NA	NA	NA	NA	NA	NA	NA	NA	NA	NA	NA	NA	NA	NA	NA	NA	NA	NA	NA	NA	29760.VIT_08s0058g01330.t01	0	78.6	35493|Streptophyta	2C8GU@1|root,2RY8S@2759|Eukaryota,37U54@33090|Viridiplantae,3GHNV@35493|Streptophyta	NA	NA	NA	NA	NA	NA	NA	NA	NA	NA	NA	NA
Cn_g3501.t1	XP_024959829.1	61.1	357	122	7	26	369	256	608	2.68e-125	92.7	XP_024959829.1 receptor-like cytoplasmic kinase 176 isoform X1 [Cynara cardunculus var. scolymus]	cynara cardunculus var. scolymus	cynara cardunculus var. scolymus;cynara cardunculus subsp. cardunculus;cynara cardunculus;cynara;carduinae;cardueae;carduoideae;asteraceae;asterales;campanulids;asterids;pentapetalae;gunneridae;eudicotyledons;mesangiospermae;magnoliopsida;spermatophyta;euphyllophyta;tracheophyta;embryophyta;streptophytina;streptophyta;viridiplantae;eukaryota;cellular organisms;root	/pbi-acc1/byChoi/Cirsium_nipponicum_dnDNAseq/metadata/new_data_2024/functional_annotation_ENTAP/Cn_EnTAP_2/similarity_search/DIAMOND/blastp_Cn_longest_aa_final_RefSeq.out	No	Yes	NA	NA	NA	NA	NA	NA	15368.BRADI1G03650.1	0	259	35493|Streptophyta	COG0515@1|root,KOG1187@2759|Eukaryota,37J3B@33090|Viridiplantae,3GDZ7@35493|Streptophyta,3KQ6S@4447|Liliopsida,3IGF6@38820|Poales	belongs to the protein kinase superfamily	NA	ko:K04733	ko04010,ko04064,ko04620,ko04621,ko04624,ko04722,ko05133,ko05140,ko05142,ko05145,ko05152,ko05162,ko05164,map04010,map04064,map04620,map04621,map04624,map04722,map05133,map05140,map05142,map05145,map05152,map05162,map05164	M00686	NA	NA	ko00000,ko00001,ko00002,ko01000,ko01001	NA	NA	NA	Pkinase,Pkinase_Tyr
Cn_g3499.t1	XP_024962518.1	76.8	177	41	0	1	177	86	262	9.61e-92	99.4	XP_024962518.1 probable serine/threonine-protein kinase PIX13 [Cynara cardunculus var. scolymus]	cynara cardunculus var. scolymus	cynara cardunculus var. scolymus;cynara cardunculus subsp. cardunculus;cynara cardunculus;cynara;carduinae;cardueae;carduoideae;asteraceae;asterales;campanulids;asterids;pentapetalae;gunneridae;eudicotyledons;mesangiospermae;magnoliopsida;spermatophyta;euphyllophyta;tracheophyta;embryophyta;streptophytina;streptophyta;viridiplantae;eukaryota;cellular organisms;root	/pbi-acc1/byChoi/Cirsium_nipponicum_dnDNAseq/metadata/new_data_2024/functional_annotation_ENTAP/Cn_EnTAP_2/similarity_search/DIAMOND/blastp_Cn_longest_aa_final_RefSeq.out	No	Yes	NA	NA	NA	NA	NA	NA	59689.fgenesh2_kg.2__1919__AT1G76360.1	0	218	35493|Streptophyta	COG0515@1|root,KOG1187@2759|Eukaryota,37P8Q@33090|Viridiplantae,3GDUT@35493|Streptophyta,3HWXJ@3699|Brassicales	Protein kinase superfamily	NA	ko:K04733	ko04010,ko04064,ko04620,ko04621,ko04624,ko04722,ko05133,ko05140,ko05142,ko05145,ko05152,ko05162,ko05164,map04010,map04064,map04620,map04621,map04624,map04722,map05133,map05140,map05142,map05145,map05152,map05162,map05164	M00686	NA	NA	ko00000,ko00001,ko00002,ko01000,ko01001	NA	NA	NA	Pkinase,Pkinase_Tyr
Cn_g3201.t1	XP_024967340.1	67.1	1142	351	15	1	1133	11	1136	0	98.9	XP_024967340.1 TMV resistance protein N-like [Cynara cardunculus var. scolymus]	cynara cardunculus var. scolymus	cynara cardunculus var. scolymus;cynara cardunculus subsp. cardunculus;cynara cardunculus;cynara;carduinae;cardueae;carduoideae;asteraceae;asterales;campanulids;asterids;pentapetalae;gunneridae;eudicotyledons;mesangiospermae;magnoliopsida;spermatophyta;euphyllophyta;tracheophyta;embryophyta;streptophytina;streptophyta;viridiplantae;eukaryota;cellular organisms;root	/pbi-acc1/byChoi/Cirsium_nipponicum_dnDNAseq/metadata/new_data_2024/functional_annotation_ENTAP/Cn_EnTAP_2/similarity_search/DIAMOND/blastp_Cn_longest_aa_final_RefSeq.out	No	Yes	NA	NA	NA	NA	NA	NA	4081.Solyc11g011090.1.1	0	421	35493|Streptophyta	COG4886@1|root,2RRM1@2759|Eukaryota,37YIM@33090|Viridiplantae,3GUYX@35493|Streptophyta,44PRR@71274|asterids	Toll - interleukin 1 - resistance	NA	NA	NA	NA	NA	NA	NA	NA	NA	NA	NB-ARC,TIR
Cn_g3191.t1	XP_024988568.1	94.3	230	13	0	1	230	1	230	5.37e-151	99.6	XP_024988568.1 probable cytokinin riboside 5'-monophosphate phosphoribohydrolase LOGL10 isoform X3 [Cynara cardunculus var. scolymus]	cynara cardunculus var. scolymus	cynara cardunculus var. scolymus;cynara cardunculus subsp. cardunculus;cynara cardunculus;cynara;carduinae;cardueae;carduoideae;asteraceae;asterales;campanulids;asterids;pentapetalae;gunneridae;eudicotyledons;mesangiospermae;magnoliopsida;spermatophyta;euphyllophyta;tracheophyta;embryophyta;streptophytina;streptophyta;viridiplantae;eukaryota;cellular organisms;root	/pbi-acc1/byChoi/Cirsium_nipponicum_dnDNAseq/metadata/new_data_2024/functional_annotation_ENTAP/Cn_EnTAP_2/similarity_search/DIAMOND/blastp_Cn_longest_aa_final_RefSeq.out	No	Yes	NA	NA	NA	NA	NA	NA	4113.PGSC0003DMT400009551	0	358	35493|Streptophyta	COG1611@1|root,2QQ1K@2759|Eukaryota,37K77@33090|Viridiplantae,3GEX7@35493|Streptophyta,44GVP@71274|asterids	Cytokinin-activating enzyme working in the direct activation pathway. Phosphoribohydrolase that converts inactive cytokinin nucleotides to the biologically active free-base forms	NA	NA	NA	NA	NA	NA	NA	NA	NA	NA	Lysine_decarbox
Cn_g3187.t1	XP_024961595.1	95.9	169	7	0	1	169	1	169	2.6e-112	56.9	XP_024961595.1 putative HVA22-like protein g isoform X2 [Cynara cardunculus var. scolymus]	cynara cardunculus var. scolymus	cynara cardunculus var. scolymus;cynara cardunculus subsp. cardunculus;cynara cardunculus;cynara;carduinae;cardueae;carduoideae;asteraceae;asterales;campanulids;asterids;pentapetalae;gunneridae;eudicotyledons;mesangiospermae;magnoliopsida;spermatophyta;euphyllophyta;tracheophyta;embryophyta;streptophytina;streptophyta;viridiplantae;eukaryota;cellular organisms;root	/pbi-acc1/byChoi/Cirsium_nipponicum_dnDNAseq/metadata/new_data_2024/functional_annotation_ENTAP/Cn_EnTAP_2/similarity_search/DIAMOND/blastp_Cn_longest_aa_final_RefSeq.out	No	No	NA	NA	NA	NA	NA	NA	29760.VIT_18s0001g14100.t01	0	298	35493|Streptophyta	COG5052@1|root,KOG1726@2759|Eukaryota,37N16@33090|Viridiplantae,3GAFU@35493|Streptophyta	HVA22-like protein	NA	ko:K17338	NA	NA	NA	NA	ko00000	NA	NA	NA	TB2_DP1_HVA22
Cn_g3186.t1	XP_024960808.1	88.7	390	42	1	1	388	1	390	3.06e-248	99.7	XP_024960808.1 transcription factor E2FB-like [Cynara cardunculus var. scolymus]	cynara cardunculus var. scolymus	cynara cardunculus var. scolymus;cynara cardunculus subsp. cardunculus;cynara cardunculus;cynara;carduinae;cardueae;carduoideae;asteraceae;asterales;campanulids;asterids;pentapetalae;gunneridae;eudicotyledons;mesangiospermae;magnoliopsida;spermatophyta;euphyllophyta;tracheophyta;embryophyta;streptophytina;streptophyta;viridiplantae;eukaryota;cellular organisms;root	/pbi-acc1/byChoi/Cirsium_nipponicum_dnDNAseq/metadata/new_data_2024/functional_annotation_ENTAP/Cn_EnTAP_2/similarity_search/DIAMOND/blastp_Cn_longest_aa_final_RefSeq.out	No	Yes	NA	NA	NA	NA	NA	NA	29760.VIT_18s0001g14110.t01	0	296	35493|Streptophyta	KOG2577@1|root,KOG2577@2759|Eukaryota,37MXQ@33090|Viridiplantae,3GG2V@35493|Streptophyta	transcription factor	NA	ko:K06620	ko01522,ko04110,ko04218,ko04934,ko05161,ko05166,ko05167,ko05200,ko05206,ko05212,ko05214,ko05215,ko05218,ko05219,ko05220,ko05222,ko05223,ko05224,ko05225,ko05226,map01522,map04110,map04218,map04934,map05161,map05166,map05167,map05200,map05206,map05212,map05214,map05215,map05218,map05219,map05220,map05222,map05223,map05224,map05225,map05226	M00692	NA	NA	ko00000,ko00001,ko00002,ko03000	GO:0000902,GO:0006082,GO:0006139,GO:0006259,GO:0006260,GO:0006261,GO:0006355,GO:0006725,GO:0006790,GO:0006807,GO:0007049,GO:0008150,GO:0008152,GO:0009058,GO:0009059,GO:0009653,GO:0009889,GO:0009987,GO:0010468,GO:0010556,GO:0016043,GO:0016143,GO:0019219,GO:0019222,GO:0019748,GO:0019757,GO:0019760,GO:0022402,GO:0031323,GO:0031326,GO:0032502,GO:0032989,GO:0034641,GO:0034645,GO:0042023,GO:0043170,GO:…	GO:0005575,GO:0005622,GO:0005623,GO:0005634,GO:0005730,GO:0031974,GO:0031981,GO:0043226,GO:0043227,GO:0043228,GO:0043229,GO:0043231,GO:0043232,GO:0043233,GO:0044422,GO:0044424,GO:0044428,GO:0044446,GO:0044464,GO:0070013,	GO:0001067,GO:0003674,GO:0003676,GO:0003677,GO:0003700,GO:0005488,GO:0005515,GO:0043565,GO:0046982,GO:0046983,GO:0097159,GO:0140110,GO:1901363,	E2F_CC-MB,E2F_TDP
Cn_g3183.t1	XP_024989346.1	89	889	98	0	1	889	1	889	0	99.8	XP_024989346.1 WPP domain-associated protein [Cynara cardunculus var. scolymus]	cynara cardunculus var. scolymus	cynara cardunculus var. scolymus;cynara cardunculus subsp. cardunculus;cynara cardunculus;cynara;carduinae;cardueae;carduoideae;asteraceae;asterales;campanulids;asterids;pentapetalae;gunneridae;eudicotyledons;mesangiospermae;magnoliopsida;spermatophyta;euphyllophyta;tracheophyta;embryophyta;streptophytina;streptophyta;viridiplantae;eukaryota;cellular organisms;root	/pbi-acc1/byChoi/Cirsium_nipponicum_dnDNAseq/metadata/new_data_2024/functional_annotation_ENTAP/Cn_EnTAP_2/similarity_search/DIAMOND/blastp_Cn_longest_aa_final_RefSeq.out	No	Yes	NA	NA	NA	NA	NA	NA	4081.Solyc02g069940.2.1	0	525	35493|Streptophyta	28HHW@1|root,2QPVR@2759|Eukaryota,37M68@33090|Viridiplantae,3G79A@35493|Streptophyta,44QYK@71274|asterids	WPP domain-associated protein	NA	ko:K10352	ko04530,map04530	NA	NA	NA	ko00000,ko00001,ko04147,ko04812	NA	GO:0005575,GO:0005622,GO:0005623,GO:0005737,GO:0005739,GO:0043226,GO:0043227,GO:0043229,GO:0043231,GO:0044424,GO:0044444,GO:0044464,	NA	NA
Cn_g20000.t1	XP_024966846.1	83.4	338	47	3	1	335	1	332	4.72e-192	99.7	XP_024966846.1 exonuclease DPD1, chloroplastic/mitochondrial [Cynara cardunculus var. scolymus]	cynara cardunculus var. scolymus	cynara cardunculus var. scolymus;cynara cardunculus subsp. cardunculus;cynara cardunculus;cynara;carduinae;cardueae;carduoideae;asteraceae;asterales;campanulids;asterids;pentapetalae;gunneridae;eudicotyledons;mesangiospermae;magnoliopsida;spermatophyta;euphyllophyta;tracheophyta;embryophyta;streptophytina;streptophyta;viridiplantae;eukaryota;cellular organisms;root	/pbi-acc1/byChoi/Cirsium_nipponicum_dnDNAseq/metadata/new_data_2024/functional_annotation_ENTAP/Cn_EnTAP_2/similarity_search/DIAMOND/blastp_Cn_longest_aa_final_RefSeq.out	No	Yes	NA	NA	NA	NA	NA	NA	3694.POPTR_0005s02060.1	0	305	35493|Streptophyta	COG0847@1|root,KOG4793@2759|Eukaryota,37K6G@33090|Viridiplantae,3GHER@35493|Streptophyta,4JN8V@91835|fabids	DNA polymerase III	NA	NA	NA	NA	NA	NA	NA	GO:0000738,GO:0006139,GO:0006259,GO:0006308,GO:0006725,GO:0006807,GO:0008150,GO:0008152,GO:0009056,GO:0009057,GO:0009987,GO:0019439,GO:0034641,GO:0034655,GO:0043170,GO:0044237,GO:0044238,GO:0044248,GO:0044260,GO:0044265,GO:0044270,GO:0046483,GO:0046700,GO:0071704,GO:0090304,GO:0090305,GO:1901360,GO:1901361,GO:1901575,	GO:0005575,GO:0005622,GO:0005623,GO:0005737,GO:0005739,GO:0009536,GO:0043226,GO:0043227,GO:0043229,GO:0043231,GO:0044424,GO:0044444,GO:0044464,	GO:0003674,GO:0003824,GO:0004518,GO:0004527,GO:0016787,GO:0016788,	RNase_T
Cn_g19993.t1	XP_024967826.1	95.4	997	42	2	1	997	1	993	0	99.9	XP_024967826.1 leucine-rich repeat receptor-like serine/threonine-protein kinase BAM3 [Cynara cardunculus var. scolymus]	cynara cardunculus var. scolymus	cynara cardunculus var. scolymus;cynara cardunculus subsp. cardunculus;cynara cardunculus;cynara;carduinae;cardueae;carduoideae;asteraceae;asterales;campanulids;asterids;pentapetalae;gunneridae;eudicotyledons;mesangiospermae;magnoliopsida;spermatophyta;euphyllophyta;tracheophyta;embryophyta;streptophytina;streptophyta;viridiplantae;eukaryota;cellular organisms;root	/pbi-acc1/byChoi/Cirsium_nipponicum_dnDNAseq/metadata/new_data_2024/functional_annotation_ENTAP/Cn_EnTAP_2/similarity_search/DIAMOND/blastp_Cn_longest_aa_final_RefSeq.out	No	Yes	NA	NA	NA	NA	NA	NA	4113.PGSC0003DMT400064038	0	758	35493|Streptophyta	COG4886@1|root,2QPVY@2759|Eukaryota,37SXM@33090|Viridiplantae,3GEWK@35493|Streptophyta,44F61@71274|asterids	Protein kinase domain	NA	NA	NA	NA	NA	NA	NA	GO:0000003,GO:0003006,GO:0007275,GO:0008150,GO:0009791,GO:0009888,GO:0009908,GO:0010073,GO:0010075,GO:0022414,GO:0032501,GO:0032502,GO:0040008,GO:0048229,GO:0048367,GO:0048437,GO:0048507,GO:0048509,GO:0048608,GO:0048638,GO:0048731,GO:0048856,GO:0050789,GO:0050793,GO:0061458,GO:0065007,GO:0090567,GO:0099402,	GO:0005575,GO:0005623,GO:0005886,GO:0016020,GO:0044464,GO:0071944,	GO:0003674,GO:0005102,GO:0005488,GO:0005515,GO:0033612,	LRRNT_2,LRR_1,LRR_6,LRR_8,Pkinase,Pkinase_Tyr
Cn_g19990.t1	XP_024966627.1	97.9	389	8	0	1	389	1	389	2.24e-282	99.7	XP_024966627.1 60S ribosomal protein L3 [Cynara cardunculus var. scolymus]	cynara cardunculus var. scolymus	cynara cardunculus var. scolymus;cynara cardunculus subsp. cardunculus;cynara cardunculus;cynara;carduinae;cardueae;carduoideae;asteraceae;asterales;campanulids;asterids;pentapetalae;gunneridae;eudicotyledons;mesangiospermae;magnoliopsida;spermatophyta;euphyllophyta;tracheophyta;embryophyta;streptophytina;streptophyta;viridiplantae;eukaryota;cellular organisms;root	/pbi-acc1/byChoi/Cirsium_nipponicum_dnDNAseq/metadata/new_data_2024/functional_annotation_ENTAP/Cn_EnTAP_2/similarity_search/DIAMOND/blastp_Cn_longest_aa_final_RefSeq.out	No	Yes	NA	NA	NA	NA	NA	NA	4113.PGSC0003DMT400064116	0	733	35493|Streptophyta	COG0087@1|root,KOG0746@2759|Eukaryota,37JSY@33090|Viridiplantae,3GDS5@35493|Streptophyta,44R8H@71274|asterids	Belongs to the universal ribosomal protein uL3 family	NA	ko:K02925	ko03010,map03010	M00177	NA	NA	br01610,ko00000,ko00001,ko00002,ko03011	GO:0000027,GO:0006412,GO:0006518,GO:0006807,GO:0006996,GO:0008150,GO:0008152,GO:0009058,GO:0009059,GO:0009987,GO:0010467,GO:0016043,GO:0019538,GO:0022607,GO:0022613,GO:0022618,GO:0034641,GO:0034645,GO:0042254,GO:0042255,GO:0042273,GO:0043043,GO:0043170,GO:0043603,GO:0043604,GO:0043933,GO:0044085,GO:0044237,GO:0044238,GO:0044249,GO:0044260,GO:0044271,GO:0065003,GO:0070925,GO:0071704,GO:0071826,GO:…	GO:0005575,GO:0005622,GO:0005623,GO:0005737,GO:0005829,GO:0005840,GO:0015934,GO:0022625,GO:0022626,GO:0032991,GO:0043226,GO:0043228,GO:0043229,GO:0043232,GO:0044391,GO:0044422,GO:0044424,GO:0044444,GO:0044445,GO:0044446,GO:0044464,GO:1990904,	GO:0003674,GO:0003676,GO:0003723,GO:0003735,GO:0005198,GO:0005488,GO:0097159,GO:1901363,	Ribosomal_L3
Cn_g19987.t1	NA	NA	NA	NA	NA	NA	NA	NA	NA	NA	NA	NA	NA	NA	NA	NA	NA	NA	NA	NA	NA	NA	NA	4533.OB12G14060.1	0	77.4	2759|Eukaryota	2D6H5@1|root,2T20Q@2759|Eukaryota	NA	NA	NA	NA	NA	NA	NA	NA	NA	NA	NA	NA
Cn_g19986.t1	XP_024965987.1	82.8	134	22	1	1	133	1	134	6.94e-75	99.3	XP_024965987.1 uncharacterized protein LOC112506199 [Cynara cardunculus var. scolymus]	cynara cardunculus var. scolymus	cynara cardunculus var. scolymus;cynara cardunculus subsp. cardunculus;cynara cardunculus;cynara;carduinae;cardueae;carduoideae;asteraceae;asterales;campanulids;asterids;pentapetalae;gunneridae;eudicotyledons;mesangiospermae;magnoliopsida;spermatophyta;euphyllophyta;tracheophyta;embryophyta;streptophytina;streptophyta;viridiplantae;eukaryota;cellular organisms;root	/pbi-acc1/byChoi/Cirsium_nipponicum_dnDNAseq/metadata/new_data_2024/functional_annotation_ENTAP/Cn_EnTAP_2/similarity_search/DIAMOND/blastp_Cn_longest_aa_final_RefSeq.out	No	No	NA	NA	NA	NA	NA	NA	59689.fgenesh1_pg.C_scaffold_1000828	0	107	35493|Streptophyta	2B2T5@1|root,2S0DE@2759|Eukaryota,37UWW@33090|Viridiplantae,3GIQ8@35493|Streptophyta	NA	NA	NA	NA	NA	NA	NA	NA	NA	NA	NA	NA
Cn_g19984.t1	XP_024968483.1	74.1	371	57	7	1	349	1	354	4.08e-174	99.7	XP_024968483.1 atrophin-1-like [Cynara cardunculus var. scolymus]	cynara cardunculus var. scolymus	cynara cardunculus var. scolymus;cynara cardunculus subsp. cardunculus;cynara cardunculus;cynara;carduinae;cardueae;carduoideae;asteraceae;asterales;campanulids;asterids;pentapetalae;gunneridae;eudicotyledons;mesangiospermae;magnoliopsida;spermatophyta;euphyllophyta;tracheophyta;embryophyta;streptophytina;streptophyta;viridiplantae;eukaryota;cellular organisms;root	/pbi-acc1/byChoi/Cirsium_nipponicum_dnDNAseq/metadata/new_data_2024/functional_annotation_ENTAP/Cn_EnTAP_2/similarity_search/DIAMOND/blastp_Cn_longest_aa_final_RefSeq.out	No	Yes	NA	NA	NA	NA	NA	NA	29760.VIT_12s0035g01050.t01	0	199	35493|Streptophyta	28Q2U@1|root,2QWRI@2759|Eukaryota,37UTZ@33090|Viridiplantae,3GDVY@35493|Streptophyta	PB1 domain	NA	NA	NA	NA	NA	NA	NA	NA	NA	NA	PB1
Cn_g19982.t1	XP_023762630.1	89.7	593	53	3	1	589	1	589	0	99.8	XP_023762630.1 prolycopene isomerase, chloroplastic isoform X1 [Lactuca sativa]	lactuca sativa	lactuca sativa;lactuca;lactucinae;cichorieae;cichorioideae;asteraceae;asterales;campanulids;asterids;pentapetalae;gunneridae;eudicotyledons;mesangiospermae;magnoliopsida;spermatophyta;euphyllophyta;tracheophyta;embryophyta;streptophytina;streptophyta;viridiplantae;eukaryota;cellular organisms;root	/pbi-acc1/byChoi/Cirsium_nipponicum_dnDNAseq/metadata/new_data_2024/functional_annotation_ENTAP/Cn_EnTAP_2/similarity_search/DIAMOND/blastp_Cn_longest_aa_final_RefSeq.out	No	Yes	NA	NA	NA	NA	NA	NA	NA	NA	NA	NA	NA	NA	NA	NA	NA	NA	NA	NA	NA	NA	NA	NA	NA
Cn_g19980.t1	XP_023730317.1	62.5	104	39	0	1	104	1	104	2.23e-32	99	XP_023730317.1 uncharacterized protein LOC111878033 [Lactuca sativa]	lactuca sativa	lactuca sativa;lactuca;lactucinae;cichorieae;cichorioideae;asteraceae;asterales;campanulids;asterids;pentapetalae;gunneridae;eudicotyledons;mesangiospermae;magnoliopsida;spermatophyta;euphyllophyta;tracheophyta;embryophyta;streptophytina;streptophyta;viridiplantae;eukaryota;cellular organisms;root	/pbi-acc1/byChoi/Cirsium_nipponicum_dnDNAseq/metadata/new_data_2024/functional_annotation_ENTAP/Cn_EnTAP_2/similarity_search/DIAMOND/blastp_Cn_longest_aa_final_RefSeq.out	No	No	NA	NA	NA	NA	NA	NA	59689.scaffold_101004.1	0	84	35493|Streptophyta	28NYV@1|root,2S7UW@2759|Eukaryota,37WNG@33090|Viridiplantae,3GKVM@35493|Streptophyta,3I0UT@3699|Brassicales	NA	NA	NA	NA	NA	NA	NA	NA	NA	NA	NA	NA
Cn_g19978.t1	XP_023730274.1	88.6	219	21	1	1	219	1	215	6.5e-132	99.5	XP_023730274.1 ras-related protein RABA2a [Lactuca sativa]	lactuca sativa	lactuca sativa;lactuca;lactucinae;cichorieae;cichorioideae;asteraceae;asterales;campanulids;asterids;pentapetalae;gunneridae;eudicotyledons;mesangiospermae;magnoliopsida;spermatophyta;euphyllophyta;tracheophyta;embryophyta;streptophytina;streptophyta;viridiplantae;eukaryota;cellular organisms;root	/pbi-acc1/byChoi/Cirsium_nipponicum_dnDNAseq/metadata/new_data_2024/functional_annotation_ENTAP/Cn_EnTAP_2/similarity_search/DIAMOND/blastp_Cn_longest_aa_final_RefSeq.out	No	Yes	NA	NA	NA	NA	NA	NA	3711.Bra020006.1-P	0	365	35493|Streptophyta	COG1100@1|root,KOG0087@2759|Eukaryota,37J9I@33090|Viridiplantae,3G78Y@35493|Streptophyta,3HVZ0@3699|Brassicales	Rab subfamily of small GTPases	NA	ko:K07904	ko04144,ko04961,ko04962,ko04972,map04144,map04961,map04962,map04972	NA	NA	NA	ko00000,ko00001,ko04031,ko04131,ko04147	GO:0000278,GO:0000281,GO:0000910,GO:0000911,GO:0007049,GO:0008150,GO:0009987,GO:0022402,GO:0032506,GO:0051301,GO:0061640,GO:1902410,GO:1903047,	GO:0005575,GO:0005622,GO:0005623,GO:0005737,GO:0005768,GO:0005829,GO:0005886,GO:0009504,GO:0012505,GO:0016020,GO:0031410,GO:0031982,GO:0043226,GO:0043227,GO:0043229,GO:0044424,GO:0044444,GO:0044464,GO:0071944,GO:0097708,	NA	Ras
Cn_g19977.t1	XP_021998146.1	54.1	135	56	2	9	143	1	129	2.28e-35	75.4	XP_021998146.1 uncharacterized protein LOC110895177 isoform X1 [Helianthus annuus]	helianthus annuus	helianthus annuus;helianthus;heliantheae;heliantheae alliance;asteroideae;asteraceae;asterales;campanulids;asterids;pentapetalae;gunneridae;eudicotyledons;mesangiospermae;magnoliopsida;spermatophyta;euphyllophyta;tracheophyta;embryophyta;streptophytina;streptophyta;viridiplantae;eukaryota;cellular organisms;root	/pbi-acc1/byChoi/Cirsium_nipponicum_dnDNAseq/metadata/new_data_2024/functional_annotation_ENTAP/Cn_EnTAP_2/similarity_search/DIAMOND/blastp_Cn_longest_aa_final_RefSeq.out	No	No	NA	NA	NA	NA	NA	NA	3702.AT3G17450.1	0	59.3	35493|Streptophyta	2C7QK@1|root,2QQE0@2759|Eukaryota,37NU3@33090|Viridiplantae,3G99Z@35493|Streptophyta,3HN46@3699|Brassicales	Protein of unknown function (DUF 659)	NA	NA	NA	NA	NA	NA	NA	NA	NA	NA	DUF659,Dimer_Tnp_hAT,zf-BED
Cn_g4214.t2	XP_024966488.1	88	986	100	7	1	976	1	978	0	99.9	XP_024966488.1 SWI/SNF complex subunit SWI3D isoform X1 [Cynara cardunculus var. scolymus]	cynara cardunculus var. scolymus	cynara cardunculus var. scolymus;cynara cardunculus subsp. cardunculus;cynara cardunculus;cynara;carduinae;cardueae;carduoideae;asteraceae;asterales;campanulids;asterids;pentapetalae;gunneridae;eudicotyledons;mesangiospermae;magnoliopsida;spermatophyta;euphyllophyta;tracheophyta;embryophyta;streptophytina;streptophyta;viridiplantae;eukaryota;cellular organisms;root	/pbi-acc1/byChoi/Cirsium_nipponicum_dnDNAseq/metadata/new_data_2024/functional_annotation_ENTAP/Cn_EnTAP_2/similarity_search/DIAMOND/blastp_Cn_longest_aa_final_RefSeq.out	No	Yes	NA	NA	NA	NA	NA	NA	29760.VIT_03s0063g02410.t01	0	706	35493|Streptophyta	COG5259@1|root,KOG1279@2759|Eukaryota,37NUX@33090|Viridiplantae,3G7SQ@35493|Streptophyta	SWI SNF complex subunit	NA	ko:K11649	ko04714,ko05225,map04714,map05225	NA	NA	NA	ko00000,ko00001,ko03021,ko03036	NA	NA	NA	Myb_DNA-binding,SWIRM,SWIRM-assoc_1,ZZ
Cn_g4213.t1	XP_024965639.1	98.5	206	3	0	1	206	1	206	1.07e-145	99.5	XP_024965639.1 ras-related protein Rab7-like [Cynara cardunculus var. scolymus]	cynara cardunculus var. scolymus	cynara cardunculus var. scolymus;cynara cardunculus subsp. cardunculus;cynara cardunculus;cynara;carduinae;cardueae;carduoideae;asteraceae;asterales;campanulids;asterids;pentapetalae;gunneridae;eudicotyledons;mesangiospermae;magnoliopsida;spermatophyta;euphyllophyta;tracheophyta;embryophyta;streptophytina;streptophyta;viridiplantae;eukaryota;cellular organisms;root	/pbi-acc1/byChoi/Cirsium_nipponicum_dnDNAseq/metadata/new_data_2024/functional_annotation_ENTAP/Cn_EnTAP_2/similarity_search/DIAMOND/blastp_Cn_longest_aa_final_RefSeq.out	No	Yes	NA	NA	NA	NA	NA	NA	59689.scaffold_302228.1	0	390	35493|Streptophyta	KOG0394@1|root,KOG0394@2759|Eukaryota,37IUZ@33090|Viridiplantae,3GACI@35493|Streptophyta,3HMX3@3699|Brassicales	RAB GTPase homolog	NA	ko:K07897	ko04137,ko04138,ko04140,ko04144,ko04145,ko05132,ko05146,ko05152,map04137,map04138,map04140,map04144,map04145,map05132,map05146,map05152	NA	NA	NA	ko00000,ko00001,ko04031,ko04131,ko04147	GO:0006810,GO:0006886,GO:0006996,GO:0007033,GO:0007034,GO:0008104,GO:0008150,GO:0009987,GO:0015031,GO:0015833,GO:0016043,GO:0016192,GO:0033036,GO:0042886,GO:0045184,GO:0045324,GO:0046907,GO:0051179,GO:0051234,GO:0051641,GO:0051649,GO:0070727,GO:0071702,GO:0071705,GO:0071840,	GO:0000325,GO:0005575,GO:0005622,GO:0005623,GO:0005634,GO:0005737,GO:0005768,GO:0005773,GO:0005774,GO:0005794,GO:0005886,GO:0009705,GO:0010008,GO:0012505,GO:0016020,GO:0031090,GO:0031410,GO:0031982,GO:0043226,GO:0043227,GO:0043229,GO:0043231,GO:0044422,GO:0044424,GO:0044433,GO:0044437,GO:0044440,GO:0044444,GO:0044446,GO:0044464,GO:0071944,GO:0097708,GO:0098588,	NA	Ras
Cn_g4598.t1	XP_022017103.1	86.3	277	35	2	95	369	71	346	4.38e-165	74.3	XP_022017103.1 homeobox protein SBH1 [Helianthus annuus]	helianthus annuus	helianthus annuus;helianthus;heliantheae;heliantheae alliance;asteroideae;asteraceae;asterales;campanulids;asterids;pentapetalae;gunneridae;eudicotyledons;mesangiospermae;magnoliopsida;spermatophyta;euphyllophyta;tracheophyta;embryophyta;streptophytina;streptophyta;viridiplantae;eukaryota;cellular organisms;root	/pbi-acc1/byChoi/Cirsium_nipponicum_dnDNAseq/metadata/new_data_2024/functional_annotation_ENTAP/Cn_EnTAP_2/similarity_search/DIAMOND/blastp_Cn_longest_aa_final_RefSeq.out	No	Yes	NA	NA	NA	NA	NA	NA	3847.GLYMA09G01000.2	0	403	35493|Streptophyta	KOG0773@1|root,KOG0773@2759|Eukaryota,37PY4@33090|Viridiplantae,3G8TX@35493|Streptophyta,4JMB5@91835|fabids	homeobox protein	NA	NA	NA	NA	NA	NA	NA	GO:0000003,GO:0003006,GO:0006355,GO:0006725,GO:0006807,GO:0006810,GO:0007275,GO:0008150,GO:0008152,GO:0009058,GO:0009308,GO:0009690,GO:0009691,GO:0009791,GO:0009889,GO:0009908,GO:0009934,GO:0009987,GO:0010468,GO:0010496,GO:0010497,GO:0010556,GO:0010817,GO:0019219,GO:0019222,GO:0019827,GO:0022414,GO:0022603,GO:0031323,GO:0031326,GO:0032501,GO:0032502,GO:0042445,GO:0042446,GO:0044237,GO:0044249,GO:…	GO:0005575,GO:0005622,GO:0005623,GO:0005634,GO:0005737,GO:0005856,GO:0005911,GO:0009506,GO:0015630,GO:0030054,GO:0043226,GO:0043227,GO:0043228,GO:0043229,GO:0043231,GO:0043232,GO:0044424,GO:0044464,GO:0055044,	GO:0003674,GO:0003676,GO:0003700,GO:0003723,GO:0005488,GO:0005515,GO:0042802,GO:0042803,GO:0046983,GO:0097159,GO:0140110,GO:1901363,	ELK,Homeobox_KN,KNOX1,KNOX2
Cn_g4594.t1	XP_050222781.1	34.8	273	178	0	1	273	133	405	1.17e-52	97.2	XP_050222781.1 uncharacterized protein LOC126672876 [Mercurialis annua]	mercurialis annua	mercurialis annua;mercurialis;acalypheae;acalyphoideae;euphorbiaceae;malpighiales;fabids;rosids;pentapetalae;gunneridae;eudicotyledons;mesangiospermae;magnoliopsida;spermatophyta;euphyllophyta;tracheophyta;embryophyta;streptophytina;streptophyta;viridiplantae;eukaryota;cellular organisms;root	/pbi-acc1/byChoi/Cirsium_nipponicum_dnDNAseq/metadata/new_data_2024/functional_annotation_ENTAP/Cn_EnTAP_2/similarity_search/DIAMOND/blastp_Cn_longest_aa_final_RefSeq.out	No	No	NA	NA	NA	NA	NA	NA	3694.POPTR_0002s00240.1	0	163	35493|Streptophyta	KOG1075@1|root,KOG1075@2759|Eukaryota,37ZTT@33090|Viridiplantae,3GPKY@35493|Streptophyta	Ribonuclease H protein	NA	NA	NA	NA	NA	NA	NA	NA	NA	NA	NA
Cn_g14096.t1	XP_024996255.1	93	703	37	6	1	703	1	691	0	99.9	XP_024996255.1 serine/threonine-protein kinase D6PKL1 isoform X1 [Cynara cardunculus var. scolymus]	cynara cardunculus var. scolymus	cynara cardunculus var. scolymus;cynara cardunculus subsp. cardunculus;cynara cardunculus;cynara;carduinae;cardueae;carduoideae;asteraceae;asterales;campanulids;asterids;pentapetalae;gunneridae;eudicotyledons;mesangiospermae;magnoliopsida;spermatophyta;euphyllophyta;tracheophyta;embryophyta;streptophytina;streptophyta;viridiplantae;eukaryota;cellular organisms;root	/pbi-acc1/byChoi/Cirsium_nipponicum_dnDNAseq/metadata/new_data_2024/functional_annotation_ENTAP/Cn_EnTAP_2/similarity_search/DIAMOND/blastp_Cn_longest_aa_final_RefSeq.out	No	Yes	NA	NA	NA	NA	NA	NA	4113.PGSC0003DMT400067034	0	952	35493|Streptophyta	KOG0610@1|root,KOG0610@2759|Eukaryota,37JZ7@33090|Viridiplantae,3G8SU@35493|Streptophyta,44CN2@71274|asterids	Serine/Threonine protein kinases, catalytic domain	NA	NA	NA	NA	NA	NA	NA	GO:0006468,GO:0006793,GO:0006796,GO:0006807,GO:0007154,GO:0007165,GO:0008150,GO:0008152,GO:0009987,GO:0016310,GO:0019538,GO:0023052,GO:0035556,GO:0036211,GO:0043170,GO:0043412,GO:0044237,GO:0044238,GO:0044260,GO:0050789,GO:0050794,GO:0050896,GO:0051716,GO:0065007,GO:0071704,GO:1901564,	GO:0005575,GO:0005622,GO:0005623,GO:0005634,GO:0005737,GO:0005886,GO:0016020,GO:0043226,GO:0043227,GO:0043229,GO:0043231,GO:0044424,GO:0044464,GO:0071944,	GO:0003674,GO:0003824,GO:0004672,GO:0004674,GO:0016301,GO:0016740,GO:0016772,GO:0016773,GO:0140096,	Pkinase
Cn_g14095.t2	XP_024996312.1	90.5	639	51	5	1	632	1	636	0	99.8	XP_024996312.1 protein VASCULAR ASSOCIATED DEATH 1, chloroplastic [Cynara cardunculus var. scolymus]	cynara cardunculus var. scolymus	cynara cardunculus var. scolymus;cynara cardunculus subsp. cardunculus;cynara cardunculus;cynara;carduinae;cardueae;carduoideae;asteraceae;asterales;campanulids;asterids;pentapetalae;gunneridae;eudicotyledons;mesangiospermae;magnoliopsida;spermatophyta;euphyllophyta;tracheophyta;embryophyta;streptophytina;streptophyta;viridiplantae;eukaryota;cellular organisms;root	/pbi-acc1/byChoi/Cirsium_nipponicum_dnDNAseq/metadata/new_data_2024/functional_annotation_ENTAP/Cn_EnTAP_2/similarity_search/DIAMOND/blastp_Cn_longest_aa_final_RefSeq.out	No	Yes	NA	NA	NA	NA	NA	NA	29760.VIT_15s0021g01530.t01	0	553	35493|Streptophyta	KOG1032@1|root,KOG1032@2759|Eukaryota,37IJ8@33090|Viridiplantae,3G8QF@35493|Streptophyta	GRAM domain-containing protein	NA	NA	NA	NA	NA	NA	NA	GO:0001101,GO:0006950,GO:0006952,GO:0008150,GO:0009605,GO:0009607,GO:0009617,GO:0009719,GO:0009723,GO:0009725,GO:0009751,GO:0010033,GO:0010941,GO:0014070,GO:0042221,GO:0042742,GO:0043067,GO:0043069,GO:0043207,GO:0046677,GO:0048519,GO:0048523,GO:0050789,GO:0050794,GO:0050896,GO:0051704,GO:0051707,GO:0060548,GO:0065007,GO:0098542,GO:1901700,	GO:0005575,GO:0005622,GO:0005623,GO:0005737,GO:0005783,GO:0012505,GO:0043226,GO:0043227,GO:0043229,GO:0043231,GO:0044424,GO:0044444,GO:0044464,	NA	DUF4782,GRAM
Cn_g14093.t1	XP_024996274.1	96.9	455	14	0	1	455	1	455	0	99.8	XP_024996274.1 oxysterol-binding protein-related protein 3C-like [Cynara cardunculus var. scolymus]	cynara cardunculus var. scolymus	cynara cardunculus var. scolymus;cynara cardunculus subsp. cardunculus;cynara cardunculus;cynara;carduinae;cardueae;carduoideae;asteraceae;asterales;campanulids;asterids;pentapetalae;gunneridae;eudicotyledons;mesangiospermae;magnoliopsida;spermatophyta;euphyllophyta;tracheophyta;embryophyta;streptophytina;streptophyta;viridiplantae;eukaryota;cellular organisms;root	/pbi-acc1/byChoi/Cirsium_nipponicum_dnDNAseq/metadata/new_data_2024/functional_annotation_ENTAP/Cn_EnTAP_2/similarity_search/DIAMOND/blastp_Cn_longest_aa_final_RefSeq.out	No	Yes	NA	NA	NA	NA	NA	NA	4641.GSMUA_Achr9P03900_001	0	729	35493|Streptophyta	KOG1737@1|root,KOG1737@2759|Eukaryota,37K23@33090|Viridiplantae,3GFHQ@35493|Streptophyta,3KVM7@4447|Liliopsida	Belongs to the OSBP family	NA	ko:K07393,ko:K20174	NA	NA	NA	NA	ko00000,ko01000,ko04131	NA	NA	NA	Oxysterol_BP
Cn_g14092.t1	XP_043629697.1	87.8	713	85	2	1	711	1	713	0	99.7	XP_043629697.1 tRNA uridine 5-carboxymethylaminomethyl modification enzyme MnmG [Erigeron canadensis]	erigeron canadensis	erigeron canadensis;erigeron;conyzinae;north american clade;astereae;asteroideae;asteraceae;asterales;campanulids;asterids;pentapetalae;gunneridae;eudicotyledons;mesangiospermae;magnoliopsida;spermatophyta;euphyllophyta;tracheophyta;embryophyta;streptophytina;streptophyta;viridiplantae;eukaryota;cellular organisms;root	/pbi-acc1/byChoi/Cirsium_nipponicum_dnDNAseq/metadata/new_data_2024/functional_annotation_ENTAP/Cn_EnTAP_2/similarity_search/DIAMOND/blastp_Cn_longest_aa_final_RefSeq.out	No	Yes	NA	NA	NA	NA	NA	NA	29760.VIT_04s0044g01690.t01	0	1103	35493|Streptophyta	COG0445@1|root,KOG2311@2759|Eukaryota,37MX7@33090|Viridiplantae,3GCHY@35493|Streptophyta	Glucose-inhibited division family A protein	NA	ko:K03495	NA	NA	R08701	RC00053,RC00209,RC00870	ko00000,ko03016,ko03036	NA	NA	NA	GIDA,GIDA_assoc
Cn_g14091.t2	XP_024995912.1	58.1	291	63	2	1	291	1	232	2.33e-102	80.8	XP_024995912.1 bax inhibitor 1-like [Cynara cardunculus var. scolymus]	cynara cardunculus var. scolymus	cynara cardunculus var. scolymus;cynara cardunculus subsp. cardunculus;cynara cardunculus;cynara;carduinae;cardueae;carduoideae;asteraceae;asterales;campanulids;asterids;pentapetalae;gunneridae;eudicotyledons;mesangiospermae;magnoliopsida;spermatophyta;euphyllophyta;tracheophyta;embryophyta;streptophytina;streptophyta;viridiplantae;eukaryota;cellular organisms;root	/pbi-acc1/byChoi/Cirsium_nipponicum_dnDNAseq/metadata/new_data_2024/functional_annotation_ENTAP/Cn_EnTAP_2/similarity_search/DIAMOND/blastp_Cn_longest_aa_final_RefSeq.out	No	Yes	NA	NA	NA	NA	NA	NA	4577.GRMZM2G163877_P02	0	73.2	35493|Streptophyta	KOG1629@1|root,KOG1629@2759|Eukaryota,37IXK@33090|Viridiplantae,3GGRT@35493|Streptophyta,3KPUD@4447|Liliopsida,3IKZT@38820|Poales	Belongs to the BI1 family	NA	ko:K21889	NA	NA	NA	NA	ko00000,ko02000	GO:0000038,GO:0001101,GO:0006082,GO:0006629,GO:0006631,GO:0006950,GO:0006983,GO:0006984,GO:0007154,GO:0007165,GO:0008150,GO:0008152,GO:0009414,GO:0009415,GO:0009607,GO:0009628,GO:0009987,GO:0010035,GO:0010941,GO:0019752,GO:0023052,GO:0032787,GO:0033554,GO:0034976,GO:0042221,GO:0043067,GO:0043069,GO:0043436,GO:0044237,GO:0044238,GO:0044255,GO:0044281,GO:0048519,GO:0048523,GO:0050789,GO:0050794,GO:…	GO:0005575,GO:0005622,GO:0005623,GO:0005634,GO:0005635,GO:0005737,GO:0005783,GO:0012505,GO:0031967,GO:0031975,GO:0043226,GO:0043227,GO:0043229,GO:0043231,GO:0044422,GO:0044424,GO:0044428,GO:0044444,GO:0044446,GO:0044464,	NA	Bax1-I
Cn_g14088.t1	XP_023769101.1	98.5	202	3	0	1	202	1	202	3.32e-138	99.5	XP_023769101.1 ras-related protein RABD2c [Lactuca sativa]	lactuca sativa	lactuca sativa;lactuca;lactucinae;cichorieae;cichorioideae;asteraceae;asterales;campanulids;asterids;pentapetalae;gunneridae;eudicotyledons;mesangiospermae;magnoliopsida;spermatophyta;euphyllophyta;tracheophyta;embryophyta;streptophytina;streptophyta;viridiplantae;eukaryota;cellular organisms;root	/pbi-acc1/byChoi/Cirsium_nipponicum_dnDNAseq/metadata/new_data_2024/functional_annotation_ENTAP/Cn_EnTAP_2/similarity_search/DIAMOND/blastp_Cn_longest_aa_final_RefSeq.out	No	Yes	NA	NA	NA	NA	NA	NA	4641.GSMUA_Achr11P00680_001	0	365	35493|Streptophyta	KOG0084@1|root,KOG0084@2759|Eukaryota,37JSX@33090|Viridiplantae,3GAR8@35493|Streptophyta,3KPWM@4447|Liliopsida	GTP-binding protein YPTM2	NA	ko:K07874	ko05134,map05134	NA	NA	NA	ko00000,ko00001,ko04031,ko04131,ko04147	NA	NA	NA	Ras
Cn_g14086.t1	XP_024996174.1	86.8	356	40	1	1	356	1	349	4.64e-216	99.4	XP_024996174.1 E3 ubiquitin-protein ligase RNF25 isoform X1 [Cynara cardunculus var. scolymus]	cynara cardunculus var. scolymus	cynara cardunculus var. scolymus;cynara cardunculus subsp. cardunculus;cynara cardunculus;cynara;carduinae;cardueae;carduoideae;asteraceae;asterales;campanulids;asterids;pentapetalae;gunneridae;eudicotyledons;mesangiospermae;magnoliopsida;spermatophyta;euphyllophyta;tracheophyta;embryophyta;streptophytina;streptophyta;viridiplantae;eukaryota;cellular organisms;root	/pbi-acc1/byChoi/Cirsium_nipponicum_dnDNAseq/metadata/new_data_2024/functional_annotation_ENTAP/Cn_EnTAP_2/similarity_search/DIAMOND/blastp_Cn_longest_aa_final_RefSeq.out	No	Yes	NA	NA	NA	NA	NA	NA	3694.POPTR_0002s13900.1	0	339	35493|Streptophyta	KOG4445@1|root,KOG4445@2759|Eukaryota,37N9K@33090|Viridiplantae,3G9W0@35493|Streptophyta,4JGFZ@91835|fabids	RWD	NA	ko:K10640	NA	NA	NA	NA	ko00000,ko01000,ko04121	GO:0006355,GO:0006807,GO:0008150,GO:0008152,GO:0009889,GO:0009987,GO:0010468,GO:0010556,GO:0016567,GO:0019219,GO:0019222,GO:0019538,GO:0031323,GO:0031326,GO:0032446,GO:0036211,GO:0043170,GO:0043412,GO:0044093,GO:0044237,GO:0044238,GO:0044260,GO:0048518,GO:0050789,GO:0050794,GO:0051090,GO:0051091,GO:0051092,GO:0051171,GO:0051252,GO:0060255,GO:0065007,GO:0065009,GO:0070647,GO:0071704,GO:0080090,GO:…	GO:0005575,GO:0005622,GO:0005623,GO:0005634,GO:0005737,GO:0005829,GO:0043226,GO:0043227,GO:0043229,GO:0043231,GO:0044424,GO:0044444,GO:0044464,	GO:0003674,GO:0003824,GO:0004842,GO:0005488,GO:0005515,GO:0008134,GO:0016740,GO:0019787,GO:0051059,GO:0061630,GO:0061659,GO:0140096,	RWD
Cn_g14085.t1	XP_022031666.2	77	439	82	5	1	421	1	438	2.63e-237	99.8	XP_022031666.2 phospholipase A(1) DAD1, chloroplastic [Helianthus annuus]	helianthus annuus	helianthus annuus;helianthus;heliantheae;heliantheae alliance;asteroideae;asteraceae;asterales;campanulids;asterids;pentapetalae;gunneridae;eudicotyledons;mesangiospermae;magnoliopsida;spermatophyta;euphyllophyta;tracheophyta;embryophyta;streptophytina;streptophyta;viridiplantae;eukaryota;cellular organisms;root	/pbi-acc1/byChoi/Cirsium_nipponicum_dnDNAseq/metadata/new_data_2024/functional_annotation_ENTAP/Cn_EnTAP_2/similarity_search/DIAMOND/blastp_Cn_longest_aa_final_RefSeq.out	No	Yes	NA	NA	NA	NA	NA	NA	59689.fgenesh1_pm.C_scaffold_4002199	0	489	35493|Streptophyta	KOG4569@1|root,KOG4569@2759|Eukaryota,37NYU@33090|Viridiplantae,3GEMA@35493|Streptophyta,3HR19@3699|Brassicales	Phospholipase A(1) DAD1	NA	ko:K16818	ko00564,ko00592,ko01100,ko01110,map00564,map00592,map01100,map01110	NA	R01316,R02054,R04034,R07860	RC00020,RC00041	ko00000,ko00001,ko01000	NA	NA	NA	Lipase_3
Cn_g28584.t1	XP_031255213.1	80.2	197	39	0	1	197	177	373	2.36e-119	99.5	XP_031255213.1 diacylglycerol kinase 7-like isoform X2 [Pistacia vera]	pistacia vera	pistacia vera;pistacia;anacardiaceae;sapindales;malvids;rosids;pentapetalae;gunneridae;eudicotyledons;mesangiospermae;magnoliopsida;spermatophyta;euphyllophyta;tracheophyta;embryophyta;streptophytina;streptophyta;viridiplantae;eukaryota;cellular organisms;root	/pbi-acc1/byChoi/Cirsium_nipponicum_dnDNAseq/metadata/new_data_2024/functional_annotation_ENTAP/Cn_EnTAP_2/similarity_search/DIAMOND/blastp_Cn_longest_aa_final_RefSeq.out	No	Yes	NA	NA	NA	NA	NA	NA	29760.VIT_11s0052g01840.t01	0	353	35493|Streptophyta	KOG1169@1|root,KOG1169@2759|Eukaryota,37M50@33090|Viridiplantae,3GA7N@35493|Streptophyta	Diacylglycerol kinase	NA	ko:K00901	ko00561,ko00564,ko01100,ko01110,ko04070,ko04072,ko05231,map00561,map00564,map01100,map01110,map04070,map04072,map05231	NA	R02240	RC00002,RC00017	ko00000,ko00001,ko01000	GO:0006793,GO:0006796,GO:0007275,GO:0008150,GO:0008152,GO:0009987,GO:0016310,GO:0022622,GO:0032501,GO:0032502,GO:0044237,GO:0048364,GO:0048366,GO:0048367,GO:0048731,GO:0048827,GO:0048856,GO:0099402,	GO:0005575,GO:0005623,GO:0005886,GO:0005911,GO:0009506,GO:0016020,GO:0030054,GO:0044464,GO:0055044,GO:0071944,	GO:0003674,GO:0003824,GO:0004143,GO:0016301,GO:0016740,GO:0016772,GO:0016773,	DAGK_acc,DAGK_cat
Cn_g2185.t1	XP_043694441.1	53.6	153	71	0	1	153	96	248	6.51e-56	99.4	XP_043694441.1 alpha-1,3-arabinosyltransferase XAT3-like [Telopea speciosissima]	telopea speciosissima	telopea speciosissima;telopea;proteaceae;proteales;mesangiospermae;magnoliopsida;spermatophyta;euphyllophyta;tracheophyta;embryophyta;streptophytina;streptophyta;viridiplantae;eukaryota;cellular organisms;root	/pbi-acc1/byChoi/Cirsium_nipponicum_dnDNAseq/metadata/new_data_2024/functional_annotation_ENTAP/Cn_EnTAP_2/similarity_search/DIAMOND/blastp_Cn_longest_aa_final_RefSeq.out	No	Yes	NA	NA	NA	NA	NA	NA	59689.fgenesh2_kg.3__2013__AT3G18180.1	0	198	35493|Streptophyta	KOG4698@1|root,KOG4698@2759|Eukaryota,37PIG@33090|Viridiplantae,3GAQP@35493|Streptophyta,3HQGK@3699|Brassicales	transferring glycosyl groups	NA	ko:K18134,ko:K18207	ko00514,ko00515,ko01100,map00514,map00515,map01100	NA	R09304,R09676,R10596,R11407	RC00005,RC00049,RC00059	ko00000,ko00001,ko01000,ko01003	NA	NA	NA	DUF563
Cn_g2181.t1	XP_023734068.1	66.8	232	70	3	1	226	1	231	1.78e-66	99.6	XP_023734068.1 cucumber peeling cupredoxin-like [Lactuca sativa]	lactuca sativa	lactuca sativa;lactuca;lactucinae;cichorieae;cichorioideae;asteraceae;asterales;campanulids;asterids;pentapetalae;gunneridae;eudicotyledons;mesangiospermae;magnoliopsida;spermatophyta;euphyllophyta;tracheophyta;embryophyta;streptophytina;streptophyta;viridiplantae;eukaryota;cellular organisms;root	/pbi-acc1/byChoi/Cirsium_nipponicum_dnDNAseq/metadata/new_data_2024/functional_annotation_ENTAP/Cn_EnTAP_2/similarity_search/DIAMOND/blastp_Cn_longest_aa_final_RefSeq.out	No	Yes	NA	NA	NA	NA	NA	NA	4081.Solyc07g008110.2.1	0	150	35493|Streptophyta	2AHAV@1|root,2RZ1W@2759|Eukaryota,37UZ8@33090|Viridiplantae,3GXD5@35493|Streptophyta,44URY@71274|asterids	Plastocyanin-like domain	NA	NA	NA	NA	NA	NA	NA	NA	NA	NA	Cu_bind_like
Cn_g2180.t1	XP_023763014.1	60.3	257	59	5	1	242	1	229	2.97e-66	99.6	XP_023763014.1 cucumber peeling cupredoxin [Lactuca sativa]	lactuca sativa	lactuca sativa;lactuca;lactucinae;cichorieae;cichorioideae;asteraceae;asterales;campanulids;asterids;pentapetalae;gunneridae;eudicotyledons;mesangiospermae;magnoliopsida;spermatophyta;euphyllophyta;tracheophyta;embryophyta;streptophytina;streptophyta;viridiplantae;eukaryota;cellular organisms;root	/pbi-acc1/byChoi/Cirsium_nipponicum_dnDNAseq/metadata/new_data_2024/functional_annotation_ENTAP/Cn_EnTAP_2/similarity_search/DIAMOND/blastp_Cn_longest_aa_final_RefSeq.out	No	Yes	NA	NA	NA	NA	NA	NA	4081.Solyc07g008110.2.1	0	151	35493|Streptophyta	2AHAV@1|root,2RZ1W@2759|Eukaryota,37UZ8@33090|Viridiplantae,3GXD5@35493|Streptophyta,44URY@71274|asterids	Plastocyanin-like domain	NA	NA	NA	NA	NA	NA	NA	NA	NA	NA	Cu_bind_like
Cn_g2179.t1	XP_043624439.1	69.8	139	37	1	1	134	1	139	2.18e-56	50	XP_043624439.1 cucumber peeling cupredoxin-like [Erigeron canadensis]	erigeron canadensis	erigeron canadensis;erigeron;conyzinae;north american clade;astereae;asteroideae;asteraceae;asterales;campanulids;asterids;pentapetalae;gunneridae;eudicotyledons;mesangiospermae;magnoliopsida;spermatophyta;euphyllophyta;tracheophyta;embryophyta;streptophytina;streptophyta;viridiplantae;eukaryota;cellular organisms;root	/pbi-acc1/byChoi/Cirsium_nipponicum_dnDNAseq/metadata/new_data_2024/functional_annotation_ENTAP/Cn_EnTAP_2/similarity_search/DIAMOND/blastp_Cn_longest_aa_final_RefSeq.out	No	Yes	NA	NA	NA	NA	NA	NA	4533.OB08G25550.1	0	110	35493|Streptophyta	2BD6H@1|root,2RZ8U@2759|Eukaryota,37V26@33090|Viridiplantae,3GJGD@35493|Streptophyta,3M6RH@4447|Liliopsida,3IIWM@38820|Poales	Plastocyanin-like domain	NA	NA	NA	NA	NA	NA	NA	NA	NA	NA	Cu_bind_like
Cn_g2177.t1	XP_024979943.1	97.9	435	9	0	1	435	1	435	7.71e-311	99.8	XP_024979943.1 actin-related protein 6 [Cynara cardunculus var. scolymus]	cynara cardunculus var. scolymus	cynara cardunculus var. scolymus;cynara cardunculus subsp. cardunculus;cynara cardunculus;cynara;carduinae;cardueae;carduoideae;asteraceae;asterales;campanulids;asterids;pentapetalae;gunneridae;eudicotyledons;mesangiospermae;magnoliopsida;spermatophyta;euphyllophyta;tracheophyta;embryophyta;streptophytina;streptophyta;viridiplantae;eukaryota;cellular organisms;root	/pbi-acc1/byChoi/Cirsium_nipponicum_dnDNAseq/metadata/new_data_2024/functional_annotation_ENTAP/Cn_EnTAP_2/similarity_search/DIAMOND/blastp_Cn_longest_aa_final_RefSeq.out	No	Yes	NA	NA	NA	NA	NA	NA	3694.POPTR_0018s12840.1	0	678	35493|Streptophyta	COG5277@1|root,KOG0676@2759|Eukaryota,37JZH@33090|Viridiplantae,3GFJ0@35493|Streptophyta,4JD2U@91835|fabids	Belongs to the actin family	NA	ko:K11662,ko:K12735	NA	NA	NA	NA	ko00000,ko01000,ko03036,ko03041,ko03110,ko04812	GO:0006325,GO:0006338,GO:0006355,GO:0006950,GO:0006970,GO:0006996,GO:0007010,GO:0007275,GO:0008150,GO:0008283,GO:0009266,GO:0009628,GO:0009791,GO:0009845,GO:0009889,GO:0009909,GO:0009910,GO:0009987,GO:0010468,GO:0010556,GO:0016043,GO:0019219,GO:0019222,GO:0030029,GO:0031323,GO:0031326,GO:0032501,GO:0032502,GO:0048519,GO:0048580,GO:0048581,GO:0048831,GO:0048856,GO:0050789,GO:0050793,GO:0050794,GO:…	GO:0005575,GO:0005622,GO:0005623,GO:0005634,GO:0043226,GO:0043227,GO:0043229,GO:0043231,GO:0044424,GO:0044464,	GO:0003674,GO:0005198,GO:0005200,	Actin
Cn_g2172.t1	XP_024967473.1	89	1107	118	2	1	1104	2	1107	0	99.9	XP_024967473.1 TMV resistance protein N-like [Cynara cardunculus var. scolymus]	cynara cardunculus var. scolymus	cynara cardunculus var. scolymus;cynara cardunculus subsp. cardunculus;cynara cardunculus;cynara;carduinae;cardueae;carduoideae;asteraceae;asterales;campanulids;asterids;pentapetalae;gunneridae;eudicotyledons;mesangiospermae;magnoliopsida;spermatophyta;euphyllophyta;tracheophyta;embryophyta;streptophytina;streptophyta;viridiplantae;eukaryota;cellular organisms;root	/pbi-acc1/byChoi/Cirsium_nipponicum_dnDNAseq/metadata/new_data_2024/functional_annotation_ENTAP/Cn_EnTAP_2/similarity_search/DIAMOND/blastp_Cn_longest_aa_final_RefSeq.out	No	Yes	NA	NA	NA	NA	NA	NA	29760.VIT_00s0238g00130.t01	0	610	35493|Streptophyta	COG4886@1|root,2R41B@2759|Eukaryota,37TDP@33090|Viridiplantae,3GCY2@35493|Streptophyta	TMV resistance protein N-like	NA	NA	NA	NA	NA	NA	NA	NA	NA	NA	LRR_3,NB-ARC,TIR
Cn_g2171.t1	XP_024964875.1	83.7	545	76	1	1	545	1	532	2.78e-228	99.5	XP_024964875.1 pentatricopeptide repeat-containing protein At3g21470-like [Cynara cardunculus var. scolymus]	cynara cardunculus var. scolymus	cynara cardunculus var. scolymus;cynara cardunculus subsp. cardunculus;cynara cardunculus;cynara;carduinae;cardueae;carduoideae;asteraceae;asterales;campanulids;asterids;pentapetalae;gunneridae;eudicotyledons;mesangiospermae;magnoliopsida;spermatophyta;euphyllophyta;tracheophyta;embryophyta;streptophytina;streptophyta;viridiplantae;eukaryota;cellular organisms;root	/pbi-acc1/byChoi/Cirsium_nipponicum_dnDNAseq/metadata/new_data_2024/functional_annotation_ENTAP/Cn_EnTAP_2/similarity_search/DIAMOND/blastp_Cn_longest_aa_final_RefSeq.out	No	Yes	NA	NA	NA	NA	NA	NA	4113.PGSC0003DMT400063839	0	397	35493|Streptophyta	KOG4197@1|root,KOG4197@2759|Eukaryota,37JK5@33090|Viridiplantae,3GBQB@35493|Streptophyta,44CT0@71274|asterids	Pentatricopeptide repeat domain	NA	NA	NA	NA	NA	NA	NA	GO:0006139,GO:0006725,GO:0006807,GO:0008150,GO:0008152,GO:0009451,GO:0009987,GO:0016070,GO:0034641,GO:0043170,GO:0043412,GO:0044237,GO:0044238,GO:0046483,GO:0071704,GO:0090304,GO:0090305,GO:1901360,	GO:0005575,GO:0005622,GO:0005623,GO:0043226,GO:0043227,GO:0043229,GO:0043231,GO:0044424,GO:0044464,	GO:0003674,GO:0003676,GO:0003723,GO:0003824,GO:0004518,GO:0004519,GO:0005488,GO:0016787,GO:0016788,GO:0097159,GO:1901363,	PPR
Cn_g2169.t1	XP_028215081.1	66.7	141	42	3	1	141	65	200	7.43e-56	99.3	XP_028215081.1 transcription factor bHLH93-like [Glycine soja]	glycine soja	glycine soja;glycine subgen. soja;glycine;phaseoleae;indigoferoid/millettioid clade;npaaa clade;50 kb inversion clade;papilionoideae;fabaceae;fabales;fabids;rosids;pentapetalae;gunneridae;eudicotyledons;mesangiospermae;magnoliopsida;spermatophyta;euphyllophyta;tracheophyta;embryophyta;streptophytina;streptophyta;viridiplantae;eukaryota;cellular organisms;root	/pbi-acc1/byChoi/Cirsium_nipponicum_dnDNAseq/metadata/new_data_2024/functional_annotation_ENTAP/Cn_EnTAP_2/similarity_search/DIAMOND/blastp_Cn_longest_aa_final_RefSeq.out	No	Yes	NA	NA	NA	NA	NA	NA	4081.Solyc00g050430.2.1	0	196	35493|Streptophyta	28I79@1|root,2QQHH@2759|Eukaryota,37KFD@33090|Viridiplantae,3G8VT@35493|Streptophyta,44DM3@71274|asterids	helix loop helix domain	NA	NA	NA	NA	NA	NA	NA	NA	NA	NA	HLH
Cn_g2159.t1	XP_024963778.1	98.2	228	2	1	1	228	1	226	3.52e-150	99.6	XP_024963778.1 agamous-like MADS-box protein AGL11 [Cynara cardunculus var. scolymus]	cynara cardunculus var. scolymus	cynara cardunculus var. scolymus;cynara cardunculus subsp. cardunculus;cynara cardunculus;cynara;carduinae;cardueae;carduoideae;asteraceae;asterales;campanulids;asterids;pentapetalae;gunneridae;eudicotyledons;mesangiospermae;magnoliopsida;spermatophyta;euphyllophyta;tracheophyta;embryophyta;streptophytina;streptophyta;viridiplantae;eukaryota;cellular organisms;root	/pbi-acc1/byChoi/Cirsium_nipponicum_dnDNAseq/metadata/new_data_2024/functional_annotation_ENTAP/Cn_EnTAP_2/similarity_search/DIAMOND/blastp_Cn_longest_aa_final_RefSeq.out	No	Yes	NA	NA	NA	NA	NA	NA	4113.PGSC0003DMT400013248	0	315	35493|Streptophyta	COG5068@1|root,KOG0014@2759|Eukaryota,37N8X@33090|Viridiplantae,3GGS2@35493|Streptophyta,44QBH@71274|asterids	Agamous-like MADS-box protein AGL11	NA	ko:K09264	NA	NA	NA	NA	ko00000,ko03000	NA	NA	NA	K-box,SRF-TF
Cn_g2158.t2	XP_024984702.1	82	472	57	5	10	458	4	470	2.01e-283	97.2	XP_024984702.1 RNA pseudouridine synthase 6, chloroplastic-like [Cynara cardunculus var. scolymus]	cynara cardunculus var. scolymus	cynara cardunculus var. scolymus;cynara cardunculus subsp. cardunculus;cynara cardunculus;cynara;carduinae;cardueae;carduoideae;asteraceae;asterales;campanulids;asterids;pentapetalae;gunneridae;eudicotyledons;mesangiospermae;magnoliopsida;spermatophyta;euphyllophyta;tracheophyta;embryophyta;streptophytina;streptophyta;viridiplantae;eukaryota;cellular organisms;root	/pbi-acc1/byChoi/Cirsium_nipponicum_dnDNAseq/metadata/new_data_2024/functional_annotation_ENTAP/Cn_EnTAP_2/similarity_search/DIAMOND/blastp_Cn_longest_aa_final_RefSeq.out	No	Yes	NA	NA	NA	NA	NA	NA	29760.VIT_10s0116g00790.t01	0	656	35493|Streptophyta	COG0564@1|root,KOG1919@2759|Eukaryota,37QPT@33090|Viridiplantae,3GED5@35493|Streptophyta	RNA pseudouridine synthase 6	NA	NA	NA	NA	NA	NA	NA	GO:0006139,GO:0006206,GO:0006213,GO:0006725,GO:0006807,GO:0008150,GO:0008152,GO:0008655,GO:0009058,GO:0009112,GO:0009116,GO:0009119,GO:0009451,GO:0009987,GO:0016070,GO:0018130,GO:0019438,GO:0019858,GO:0034641,GO:0034654,GO:0043094,GO:0043170,GO:0043412,GO:0044237,GO:0044238,GO:0044249,GO:0044271,GO:0044281,GO:0046087,GO:0046131,GO:0046483,GO:0055086,GO:0071704,GO:0072527,GO:0072528,GO:0090304,GO:…	NA	GO:0003674,GO:0003824,GO:0009982,GO:0016853,GO:0016866,	PseudoU_synth_2
Cn_g2157.t1	XP_023748991.1	58.6	174	67	2	13	186	1	169	6.06e-55	86.6	XP_023748991.1 zinc finger BED domain-containing protein RICESLEEPER 2-like [Lactuca sativa]	lactuca sativa	lactuca sativa;lactuca;lactucinae;cichorieae;cichorioideae;asteraceae;asterales;campanulids;asterids;pentapetalae;gunneridae;eudicotyledons;mesangiospermae;magnoliopsida;spermatophyta;euphyllophyta;tracheophyta;embryophyta;streptophytina;streptophyta;viridiplantae;eukaryota;cellular organisms;root	/pbi-acc1/byChoi/Cirsium_nipponicum_dnDNAseq/metadata/new_data_2024/functional_annotation_ENTAP/Cn_EnTAP_2/similarity_search/DIAMOND/blastp_Cn_longest_aa_final_RefSeq.out	No	Yes	NA	NA	NA	NA	NA	NA	NA	NA	NA	NA	NA	NA	NA	NA	NA	NA	NA	NA	NA	NA	NA	NA	NA
Cn_g2155.t1	XP_024983548.1	96.1	337	11	1	1	337	1	335	1.01e-224	99.7	XP_024983548.1 cardiolipin synthase (CMP-forming), mitochondrial [Cynara cardunculus var. scolymus]	cynara cardunculus var. scolymus	cynara cardunculus var. scolymus;cynara cardunculus subsp. cardunculus;cynara cardunculus;cynara;carduinae;cardueae;carduoideae;asteraceae;asterales;campanulids;asterids;pentapetalae;gunneridae;eudicotyledons;mesangiospermae;magnoliopsida;spermatophyta;euphyllophyta;tracheophyta;embryophyta;streptophytina;streptophyta;viridiplantae;eukaryota;cellular organisms;root	/pbi-acc1/byChoi/Cirsium_nipponicum_dnDNAseq/metadata/new_data_2024/functional_annotation_ENTAP/Cn_EnTAP_2/similarity_search/DIAMOND/blastp_Cn_longest_aa_final_RefSeq.out	No	Yes	NA	NA	NA	NA	NA	NA	29760.VIT_10s0116g00860.t01	0	355	35493|Streptophyta	COG0558@1|root,KOG1617@2759|Eukaryota,37HY8@33090|Viridiplantae,3GD39@35493|Streptophyta	Belongs to the CDP-alcohol phosphatidyltransferase class-I family	NA	ko:K08744	ko00564,ko01100,map00564,map01100	NA	R02030	RC00002,RC00017	ko00000,ko00001,ko01000	GO:0001101,GO:0006629,GO:0006644,GO:0006650,GO:0006655,GO:0006793,GO:0006796,GO:0008150,GO:0008152,GO:0008610,GO:0008654,GO:0009058,GO:0009719,GO:0009725,GO:0009987,GO:0010033,GO:0010243,GO:0014070,GO:0019637,GO:0032048,GO:0032049,GO:0033993,GO:0042221,GO:0043200,GO:0044237,GO:0044238,GO:0044249,GO:0044255,GO:0045017,GO:0046471,GO:0046474,GO:0046486,GO:0046683,GO:0050896,GO:0071704,GO:0090407,GO:…	GO:0005575,GO:0005622,GO:0005623,GO:0005737,GO:0005739,GO:0005740,GO:0016020,GO:0031090,GO:0031966,GO:0031967,GO:0031975,GO:0043226,GO:0043227,GO:0043229,GO:0043231,GO:0044422,GO:0044424,GO:0044429,GO:0044444,GO:0044446,GO:0044464,	GO:0003674,GO:0003824,GO:0005488,GO:0008808,GO:0016740,GO:0016772,GO:0016780,GO:0030145,GO:0030572,GO:0043167,GO:0043169,GO:0046872,GO:0046914,	CDP-OH_P_transf
Cn_g2154.t1	XP_043697110.1	32	128	83	2	2	126	1	127	3.07e-15	97.7	XP_043697110.1 uncharacterized protein LOC122647868 [Telopea speciosissima]	telopea speciosissima	telopea speciosissima;telopea;proteaceae;proteales;mesangiospermae;magnoliopsida;spermatophyta;euphyllophyta;tracheophyta;embryophyta;streptophytina;streptophyta;viridiplantae;eukaryota;cellular organisms;root	/pbi-acc1/byChoi/Cirsium_nipponicum_dnDNAseq/metadata/new_data_2024/functional_annotation_ENTAP/Cn_EnTAP_2/similarity_search/DIAMOND/blastp_Cn_longest_aa_final_RefSeq.out	No	No	NA	NA	NA	NA	NA	NA	3694.POPTR_0001s39460.1	0	67	2759|Eukaryota	KOG1075@1|root,KOG1075@2759|Eukaryota	Ribonuclease H protein	NA	NA	NA	NA	NA	NA	NA	NA	NA	NA	DUF4283,RVT_1,zf-CCHC_4,zf-RVT
Cn_g17221.t1	XP_024991611.1	86.4	287	33	3	1	284	1	284	2.09e-168	99.6	XP_024991611.1 U6 snRNA phosphodiesterase isoform X1 [Cynara cardunculus var. scolymus]	cynara cardunculus var. scolymus	cynara cardunculus var. scolymus;cynara cardunculus subsp. cardunculus;cynara cardunculus;cynara;carduinae;cardueae;carduoideae;asteraceae;asterales;campanulids;asterids;pentapetalae;gunneridae;eudicotyledons;mesangiospermae;magnoliopsida;spermatophyta;euphyllophyta;tracheophyta;embryophyta;streptophytina;streptophyta;viridiplantae;eukaryota;cellular organisms;root	/pbi-acc1/byChoi/Cirsium_nipponicum_dnDNAseq/metadata/new_data_2024/functional_annotation_ENTAP/Cn_EnTAP_2/similarity_search/DIAMOND/blastp_Cn_longest_aa_final_RefSeq.out	No	Yes	NA	NA	NA	NA	NA	NA	29760.VIT_16s0039g02680.t01	0	368	35493|Streptophyta	KOG3102@1|root,KOG3102@2759|Eukaryota,37RGI@33090|Viridiplantae,3GAB5@35493|Streptophyta	Phosphodiesterase responsible for the U6 snRNA 3' end processing. Acts as an exoribonuclease (RNase) responsible for trimming the poly(U) tract of the last nucleotides in the pre-U6 snRNA molecule, leading to the formation of mature U6 snRNA	NA	NA	NA	NA	NA	NA	NA	NA	NA	NA	HVSL
Cn_g17219.t1	XP_024990598.1	87.9	1104	114	4	3	1088	3	1104	0	99.7	XP_024990598.1 receptor-like protein EIX2 [Cynara cardunculus var. scolymus]	cynara cardunculus var. scolymus	cynara cardunculus var. scolymus;cynara cardunculus subsp. cardunculus;cynara cardunculus;cynara;carduinae;cardueae;carduoideae;asteraceae;asterales;campanulids;asterids;pentapetalae;gunneridae;eudicotyledons;mesangiospermae;magnoliopsida;spermatophyta;euphyllophyta;tracheophyta;embryophyta;streptophytina;streptophyta;viridiplantae;eukaryota;cellular organisms;root	/pbi-acc1/byChoi/Cirsium_nipponicum_dnDNAseq/metadata/new_data_2024/functional_annotation_ENTAP/Cn_EnTAP_2/similarity_search/DIAMOND/blastp_Cn_longest_aa_final_RefSeq.out	No	Yes	NA	NA	NA	NA	NA	NA	15368.BRADI3G18400.1	0	167	35493|Streptophyta	COG4886@1|root,KOG0619@2759|Eukaryota,37JQI@33090|Viridiplantae,3G97Z@35493|Streptophyta,3M31B@4447|Liliopsida,3IPB2@38820|Poales	Leucine rich repeat N-terminal domain	NA	NA	NA	NA	NA	NA	NA	NA	NA	NA	LRRNT_2,LRR_1,LRR_6,LRR_8
Cn_g7293.t2	WP_144246114.1	63.5	351	107	4	8	345	5	347	7.59e-143	90.4	WP_144246114.1 hypothetical protein, partial [Escherichia coli]	escherichia coli	escherichia coli;escherichia;enterobacteriaceae;enterobacterales;gammaproteobacteria;pseudomonadota;bacteria;cellular organisms;root	/pbi-acc1/byChoi/Cirsium_nipponicum_dnDNAseq/metadata/new_data_2024/functional_annotation_ENTAP/Cn_EnTAP_2/similarity_search/DIAMOND/blastp_Cn_longest_aa_final_RefSeq.out	No	No	NA	NA	NA	NA	NA	NA	NA	NA	NA	NA	NA	NA	NA	NA	NA	NA	NA	NA	NA	NA	NA	NA	NA
Cn_g20096.t1	XP_024985985.1	86.9	695	52	14	1	668	1	683	0	95.3	XP_024985985.1 transcription factor MYC2-like [Cynara cardunculus var. scolymus]	cynara cardunculus var. scolymus	cynara cardunculus var. scolymus;cynara cardunculus subsp. cardunculus;cynara cardunculus;cynara;carduinae;cardueae;carduoideae;asteraceae;asterales;campanulids;asterids;pentapetalae;gunneridae;eudicotyledons;mesangiospermae;magnoliopsida;spermatophyta;euphyllophyta;tracheophyta;embryophyta;streptophytina;streptophyta;viridiplantae;eukaryota;cellular organisms;root	/pbi-acc1/byChoi/Cirsium_nipponicum_dnDNAseq/metadata/new_data_2024/functional_annotation_ENTAP/Cn_EnTAP_2/similarity_search/DIAMOND/blastp_Cn_longest_aa_final_RefSeq.out	No	Yes	NA	NA	NA	NA	NA	NA	29760.VIT_02s0012g01320.t01	0	702	35493|Streptophyta	2CN87@1|root,2QUFW@2759|Eukaryota,37KN1@33090|Viridiplantae,3GBQW@35493|Streptophyta	transcription factor	NA	ko:K13422	ko04016,ko04075,map04016,map04075	NA	NA	NA	ko00000,ko00001,ko03000	GO:0001101,GO:0006355,GO:0006950,GO:0006952,GO:0006970,GO:0006972,GO:0008150,GO:0008152,GO:0009058,GO:0009628,GO:0009651,GO:0009718,GO:0009719,GO:0009725,GO:0009753,GO:0009812,GO:0009813,GO:0009889,GO:0009891,GO:0009893,GO:0010033,GO:0010468,GO:0010556,GO:0010557,GO:0010604,GO:0010628,GO:0019219,GO:0019222,GO:0031323,GO:0031325,GO:0031326,GO:0031328,GO:0042221,GO:0042440,GO:0042538,GO:0045893,GO:…	GO:0005575,GO:0005622,GO:0005623,GO:0005634,GO:0043226,GO:0043227,GO:0043229,GO:0043231,GO:0044424,GO:0044464,	GO:0003674,GO:0003676,GO:0003677,GO:0003700,GO:0005488,GO:0005509,GO:0005515,GO:0008134,GO:0043167,GO:0043169,GO:0043425,GO:0046872,GO:0097159,GO:0140110,GO:1901363,	HLH,bHLH-MYC_N
Cn_g20089.t1	XP_057445071.1	33	94	63	0	3	96	2	95	5.55e-14	92.2	XP_057445071.1 uncharacterized protein LOC130737342 [Lotus japonicus]	lotus japonicus	lotus japonicus;lotus;loteae;robinioid clade;hologalegina;npaaa clade;50 kb inversion clade;papilionoideae;fabaceae;fabales;fabids;rosids;pentapetalae;gunneridae;eudicotyledons;mesangiospermae;magnoliopsida;spermatophyta;euphyllophyta;tracheophyta;embryophyta;streptophytina;streptophyta;viridiplantae;eukaryota;cellular organisms;root	/pbi-acc1/byChoi/Cirsium_nipponicum_dnDNAseq/metadata/new_data_2024/functional_annotation_ENTAP/Cn_EnTAP_2/similarity_search/DIAMOND/blastp_Cn_longest_aa_final_RefSeq.out	No	No	NA	NA	NA	NA	NA	NA	NA	NA	NA	NA	NA	NA	NA	NA	NA	NA	NA	NA	NA	NA	NA	NA	NA
Cn_g20088.t1	XP_024985946.1	94.9	331	9	4	1	328	1	326	6.82e-207	99.7	XP_024985946.1 transcription factor MYB108-like [Cynara cardunculus var. scolymus]	cynara cardunculus var. scolymus	cynara cardunculus var. scolymus;cynara cardunculus subsp. cardunculus;cynara cardunculus;cynara;carduinae;cardueae;carduoideae;asteraceae;asterales;campanulids;asterids;pentapetalae;gunneridae;eudicotyledons;mesangiospermae;magnoliopsida;spermatophyta;euphyllophyta;tracheophyta;embryophyta;streptophytina;streptophyta;viridiplantae;eukaryota;cellular organisms;root	/pbi-acc1/byChoi/Cirsium_nipponicum_dnDNAseq/metadata/new_data_2024/functional_annotation_ENTAP/Cn_EnTAP_2/similarity_search/DIAMOND/blastp_Cn_longest_aa_final_RefSeq.out	No	Yes	NA	NA	NA	NA	NA	NA	4113.PGSC0003DMT400069841	0	312	35493|Streptophyta	COG5147@1|root,KOG0048@2759|Eukaryota,37Q2N@33090|Viridiplantae,3G9HF@35493|Streptophyta,44QGH@71274|asterids	Transcription factor	NA	ko:K09422	NA	NA	NA	NA	ko00000,ko03000	NA	NA	NA	Myb_DNA-binding
Cn_g20084.t1	XP_024985475.1	87.4	1405	143	12	1	1381	1	1395	0	99.9	XP_024985475.1 SAC3 family protein B isoform X1 [Cynara cardunculus var. scolymus]	cynara cardunculus var. scolymus	cynara cardunculus var. scolymus;cynara cardunculus subsp. cardunculus;cynara cardunculus;cynara;carduinae;cardueae;carduoideae;asteraceae;asterales;campanulids;asterids;pentapetalae;gunneridae;eudicotyledons;mesangiospermae;magnoliopsida;spermatophyta;euphyllophyta;tracheophyta;embryophyta;streptophytina;streptophyta;viridiplantae;eukaryota;cellular organisms;root	/pbi-acc1/byChoi/Cirsium_nipponicum_dnDNAseq/metadata/new_data_2024/functional_annotation_ENTAP/Cn_EnTAP_2/similarity_search/DIAMOND/blastp_Cn_longest_aa_final_RefSeq.out	No	Yes	NA	NA	NA	NA	NA	NA	29760.VIT_05s0020g02350.t01	0	1165	35493|Streptophyta	COG5079@1|root,KOG1860@2759|Eukaryota,37QCC@33090|Viridiplantae,3GCZK@35493|Streptophyta	isoform X1	NA	NA	NA	NA	NA	NA	NA	GO:0008150,GO:0010468,GO:0019219,GO:0019222,GO:0031323,GO:0044030,GO:0048583,GO:0050789,GO:0050794,GO:0051052,GO:0051171,GO:0051252,GO:0060147,GO:0060255,GO:0060966,GO:0060968,GO:0065007,GO:0070920,GO:0080090,GO:1900368,	GO:0005575,GO:0005622,GO:0005623,GO:0005634,GO:0031974,GO:0031981,GO:0034399,GO:0043226,GO:0043227,GO:0043229,GO:0043231,GO:0043233,GO:0044422,GO:0044424,GO:0044428,GO:0044446,GO:0044464,GO:0070013,	NA	MCM3AP_GANP,SAC3_GANP
Cn_g20081.t1	XP_024985116.1	94.9	506	26	0	1	506	1	506	0	99.8	XP_024985116.1 dihydrolipoyl dehydrogenase, mitochondrial-like isoform X5 [Cynara cardunculus var. scolymus]	cynara cardunculus var. scolymus	cynara cardunculus var. scolymus;cynara cardunculus subsp. cardunculus;cynara cardunculus;cynara;carduinae;cardueae;carduoideae;asteraceae;asterales;campanulids;asterids;pentapetalae;gunneridae;eudicotyledons;mesangiospermae;magnoliopsida;spermatophyta;euphyllophyta;tracheophyta;embryophyta;streptophytina;streptophyta;viridiplantae;eukaryota;cellular organisms;root	/pbi-acc1/byChoi/Cirsium_nipponicum_dnDNAseq/metadata/new_data_2024/functional_annotation_ENTAP/Cn_EnTAP_2/similarity_search/DIAMOND/blastp_Cn_longest_aa_final_RefSeq.out	No	Yes	NA	NA	NA	NA	NA	NA	3694.POPTR_0008s10020.1	0	816	35493|Streptophyta	COG1249@1|root,KOG1335@2759|Eukaryota,37PEG@33090|Viridiplantae,3GEXX@35493|Streptophyta,4JDJP@91835|fabids	Dihydrolipoyl dehydrogenase	NA	ko:K00382	ko00010,ko00020,ko00260,ko00280,ko00620,ko00630,ko00640,ko01100,ko01110,ko01120,ko01130,ko01200,map00010,map00020,map00260,map00280,map00620,map00630,map00640,map01100,map01110,map01120,map01130,map01200	M00009,M00011,M00036,M00307,M00532	R00209,R01221,R01698,R03815,R07618,R08549	RC00004,RC00022,RC00583,RC02742,RC02833,RC02834	br01601,ko00000,ko00001,ko00002,ko01000,ko04147	GO:0008150,GO:0008152,GO:0010035,GO:0010038,GO:0042221,GO:0046686,GO:0050896,GO:0055114,	GO:0005575,GO:0005576,GO:0005622,GO:0005623,GO:0005737,GO:0005739,GO:0005740,GO:0005743,GO:0005746,GO:0005747,GO:0005759,GO:0009507,GO:0009536,GO:0016020,GO:0019866,GO:0030964,GO:0031090,GO:0031966,GO:0031967,GO:0031974,GO:0031975,GO:0032991,GO:0043226,GO:0043227,GO:0043229,GO:0043231,GO:0043233,GO:0044422,GO:0044424,GO:0044425,GO:0044429,GO:0044444,GO:0044446,GO:0044455,GO:0044464,GO:0045271,GO:…	GO:0000166,GO:0003674,GO:0003824,GO:0004148,GO:0005488,GO:0005507,GO:0005524,GO:0008144,GO:0008270,GO:0016491,GO:0016651,GO:0016667,GO:0016668,GO:0017076,GO:0030554,GO:0032553,GO:0032555,GO:0032559,GO:0035639,GO:0036094,GO:0043167,GO:0043168,GO:0043169,GO:0046872,GO:0046914,GO:0050897,GO:0097159,GO:0097367,GO:1901265,GO:1901363,	Pyr_redox_2,Pyr_redox_dim
Cn_g20079.t1	XP_024986106.1	91.6	381	25	3	1	381	9	382	1.57e-244	99.7	XP_024986106.1 probable protein phosphatase 2C 47 [Cynara cardunculus var. scolymus]	cynara cardunculus var. scolymus	cynara cardunculus var. scolymus;cynara cardunculus subsp. cardunculus;cynara cardunculus;cynara;carduinae;cardueae;carduoideae;asteraceae;asterales;campanulids;asterids;pentapetalae;gunneridae;eudicotyledons;mesangiospermae;magnoliopsida;spermatophyta;euphyllophyta;tracheophyta;embryophyta;streptophytina;streptophyta;viridiplantae;eukaryota;cellular organisms;root	/pbi-acc1/byChoi/Cirsium_nipponicum_dnDNAseq/metadata/new_data_2024/functional_annotation_ENTAP/Cn_EnTAP_2/similarity_search/DIAMOND/blastp_Cn_longest_aa_final_RefSeq.out	No	Yes	NA	NA	NA	NA	NA	NA	4081.Solyc05g053290.2.1	0	445	35493|Streptophyta	COG0631@1|root,KOG0698@2759|Eukaryota,37RC7@33090|Viridiplantae,3GCCT@35493|Streptophyta,44FET@71274|asterids	Sigma factor PP2C-like phosphatases	NA	ko:K14803	NA	NA	NA	NA	ko00000,ko01000,ko01009,ko03009	NA	NA	NA	PP2C
Cn_g20078.t1	XP_024986611.1	93.6	636	40	1	1	636	1	635	0	99.8	XP_024986611.1 hydroxyproline O-galactosyltransferase GALT3 [Cynara cardunculus var. scolymus]	cynara cardunculus var. scolymus	cynara cardunculus var. scolymus;cynara cardunculus subsp. cardunculus;cynara cardunculus;cynara;carduinae;cardueae;carduoideae;asteraceae;asterales;campanulids;asterids;pentapetalae;gunneridae;eudicotyledons;mesangiospermae;magnoliopsida;spermatophyta;euphyllophyta;tracheophyta;embryophyta;streptophytina;streptophyta;viridiplantae;eukaryota;cellular organisms;root	/pbi-acc1/byChoi/Cirsium_nipponicum_dnDNAseq/metadata/new_data_2024/functional_annotation_ENTAP/Cn_EnTAP_2/similarity_search/DIAMOND/blastp_Cn_longest_aa_final_RefSeq.out	No	Yes	NA	NA	NA	NA	NA	NA	29760.VIT_05s0020g00400.t01	0	811	35493|Streptophyta	KOG2287@1|root,KOG2287@2759|Eukaryota,37HNX@33090|Viridiplantae,3G8NE@35493|Streptophyta	Beta-13-galactosyltransferase	NA	ko:K20843	NA	NA	NA	NA	ko00000,ko01000,ko01003	GO:0000003,GO:0003006,GO:0006029,GO:0006486,GO:0006493,GO:0006807,GO:0007275,GO:0008150,GO:0008152,GO:0009058,GO:0009059,GO:0009100,GO:0009101,GO:0009653,GO:0009791,GO:0009888,GO:0009987,GO:0010015,GO:0010053,GO:0010054,GO:0010154,GO:0010191,GO:0010192,GO:0010214,GO:0010384,GO:0010404,GO:0010405,GO:0018193,GO:0018208,GO:0018258,GO:0019538,GO:0021700,GO:0022414,GO:0022622,GO:0030154,GO:0032501,GO:…	GO:0005575,GO:0005622,GO:0005623,GO:0005737,GO:0005794,GO:0012505,GO:0043226,GO:0043227,GO:0043229,GO:0043231,GO:0044424,GO:0044444,GO:0044464,	GO:0003674,GO:0003824,GO:0008378,GO:0016740,GO:0016757,GO:0016758,GO:1990714,	Gal-bind_lectin,Galactosyl_T
Cn_g20077.t1	XP_024985914.1	95.6	227	10	0	1	227	1	227	1.83e-161	99.6	XP_024985914.1 EEF1A lysine methyltransferase 4 [Cynara cardunculus var. scolymus]	cynara cardunculus var. scolymus	cynara cardunculus var. scolymus;cynara cardunculus subsp. cardunculus;cynara cardunculus;cynara;carduinae;cardueae;carduoideae;asteraceae;asterales;campanulids;asterids;pentapetalae;gunneridae;eudicotyledons;mesangiospermae;magnoliopsida;spermatophyta;euphyllophyta;tracheophyta;embryophyta;streptophytina;streptophyta;viridiplantae;eukaryota;cellular organisms;root	/pbi-acc1/byChoi/Cirsium_nipponicum_dnDNAseq/metadata/new_data_2024/functional_annotation_ENTAP/Cn_EnTAP_2/similarity_search/DIAMOND/blastp_Cn_longest_aa_final_RefSeq.out	No	Yes	NA	NA	NA	NA	NA	NA	29760.VIT_05s0020g00640.t01	0	301	35493|Streptophyta	KOG2352@1|root,KOG2352@2759|Eukaryota,37QGI@33090|Viridiplantae,3GF3Q@35493|Streptophyta	Methyltransferase-like protein	NA	NA	NA	NA	NA	NA	NA	NA	NA	NA	Methyltransf_11
Cn_g14033.t1	XP_024969460.1	92.6	256	16	2	1	253	1	256	1.48e-150	94.8	XP_024969460.1 protein MITOFERRINLIKE 1, chloroplastic [Cynara cardunculus var. scolymus]	cynara cardunculus var. scolymus	cynara cardunculus var. scolymus;cynara cardunculus subsp. cardunculus;cynara cardunculus;cynara;carduinae;cardueae;carduoideae;asteraceae;asterales;campanulids;asterids;pentapetalae;gunneridae;eudicotyledons;mesangiospermae;magnoliopsida;spermatophyta;euphyllophyta;tracheophyta;embryophyta;streptophytina;streptophyta;viridiplantae;eukaryota;cellular organisms;root	/pbi-acc1/byChoi/Cirsium_nipponicum_dnDNAseq/metadata/new_data_2024/functional_annotation_ENTAP/Cn_EnTAP_2/similarity_search/DIAMOND/blastp_Cn_longest_aa_final_RefSeq.out	No	Yes	NA	NA	NA	NA	NA	NA	4113.PGSC0003DMT400002078	0	306	35493|Streptophyta	KOG0768@1|root,KOG0768@2759|Eukaryota,37JMQ@33090|Viridiplantae,3G8S5@35493|Streptophyta,44BGX@71274|asterids	Belongs to the mitochondrial carrier (TC 2.A.29) family	NA	ko:K15111,ko:K15113	NA	NA	NA	NA	ko00000,ko02000,ko03029	GO:0000041,GO:0006810,GO:0006811,GO:0006812,GO:0006826,GO:0006839,GO:0008150,GO:0010035,GO:0010038,GO:0010039,GO:0030001,GO:0042221,GO:0050896,GO:0051179,GO:0051234,GO:0055085,	GO:0005575,GO:0005622,GO:0005623,GO:0005737,GO:0005739,GO:0005740,GO:0005743,GO:0009507,GO:0009526,GO:0009536,GO:0009941,GO:0016020,GO:0019866,GO:0031090,GO:0031224,GO:0031966,GO:0031967,GO:0031975,GO:0043226,GO:0043227,GO:0043229,GO:0043231,GO:0044422,GO:0044424,GO:0044425,GO:0044429,GO:0044434,GO:0044435,GO:0044444,GO:0044446,GO:0044464,	GO:0003674,GO:0005215,GO:0022857,	Mito_carr
Cn_g14031.t1	XP_024973080.1	96	224	8	1	1	223	1	224	4.99e-130	99.6	XP_024973080.1 protein MKS1-like [Cynara cardunculus var. scolymus]	cynara cardunculus var. scolymus	cynara cardunculus var. scolymus;cynara cardunculus subsp. cardunculus;cynara cardunculus;cynara;carduinae;cardueae;carduoideae;asteraceae;asterales;campanulids;asterids;pentapetalae;gunneridae;eudicotyledons;mesangiospermae;magnoliopsida;spermatophyta;euphyllophyta;tracheophyta;embryophyta;streptophytina;streptophyta;viridiplantae;eukaryota;cellular organisms;root	/pbi-acc1/byChoi/Cirsium_nipponicum_dnDNAseq/metadata/new_data_2024/functional_annotation_ENTAP/Cn_EnTAP_2/similarity_search/DIAMOND/blastp_Cn_longest_aa_final_RefSeq.out	No	Yes	NA	NA	NA	NA	NA	NA	4641.GSMUA_Achr10P09430_001	0	117	35493|Streptophyta	2CA21@1|root,2S37N@2759|Eukaryota,37UZN@33090|Viridiplantae,3GI6U@35493|Streptophyta,3KXQR@4447|Liliopsida	MKS1-like	NA	ko:K20725	ko04016,map04016	NA	NA	NA	ko00000,ko00001	GO:0001558,GO:0008150,GO:0010769,GO:0022603,GO:0022604,GO:0040008,GO:0043900,GO:0045595,GO:0048638,GO:0050789,GO:0050793,GO:0050794,GO:0051128,GO:0051239,GO:0051510,GO:0060284,GO:0065007,GO:0080092,GO:2000241,	NA	NA	VQ
Cn_g14030.t1	XP_024971939.1	92.3	685	48	2	1	685	2	681	0	99.9	XP_024971939.1 L-type lectin-domain containing receptor kinase S.6-like [Cynara cardunculus var. scolymus]	cynara cardunculus var. scolymus	cynara cardunculus var. scolymus;cynara cardunculus subsp. cardunculus;cynara cardunculus;cynara;carduinae;cardueae;carduoideae;asteraceae;asterales;campanulids;asterids;pentapetalae;gunneridae;eudicotyledons;mesangiospermae;magnoliopsida;spermatophyta;euphyllophyta;tracheophyta;embryophyta;streptophytina;streptophyta;viridiplantae;eukaryota;cellular organisms;root	/pbi-acc1/byChoi/Cirsium_nipponicum_dnDNAseq/metadata/new_data_2024/functional_annotation_ENTAP/Cn_EnTAP_2/similarity_search/DIAMOND/blastp_Cn_longest_aa_final_RefSeq.out	No	Yes	NA	NA	NA	NA	NA	NA	3847.GLYMA10G37120.1	0	665	35493|Streptophyta	COG0515@1|root,KOG1187@2759|Eukaryota,37PSM@33090|Viridiplantae,3GCKH@35493|Streptophyta,4JKI2@91835|fabids	L-type lectin-domain containing receptor kinase	NA	ko:K04733	ko04010,ko04064,ko04620,ko04621,ko04624,ko04722,ko05133,ko05140,ko05142,ko05145,ko05152,ko05162,ko05164,map04010,map04064,map04620,map04621,map04624,map04722,map05133,map05140,map05142,map05145,map05152,map05162,map05164	M00686	NA	NA	ko00000,ko00001,ko00002,ko01000,ko01001	GO:0002229,GO:0002239,GO:0006950,GO:0006952,GO:0008150,GO:0009605,GO:0009607,GO:0009617,GO:0042742,GO:0043207,GO:0050896,GO:0051704,GO:0051707,GO:0098542,	GO:0005575,GO:0005623,GO:0005886,GO:0016020,GO:0044464,GO:0071944,	NA	Lectin_legB,Pkinase,Pkinase_Tyr
Cn_g3672.t1	sp|Q9SKK8|ATL22_ARATH	39.1	376	209	10	9	375	12	376	7.24e-78	96.8	sp|Q9SKK8|ATL22_ARATH RING-H2 finger protein ATL22 OS=Arabidopsis thaliana OX=3702 GN=ATL22 PE=2 SV=2	arabidopsis thaliana	arabidopsis thaliana;arabidopsis;camelineae;brassicaceae;brassicales;malvids;rosids;pentapetalae;gunneridae;eudicotyledons;mesangiospermae;magnoliopsida;spermatophyta;euphyllophyta;tracheophyta;embryophyta;streptophytina;streptophyta;viridiplantae;eukaryota;cellular organisms;root	/pbi-acc1/byChoi/Cirsium_nipponicum_dnDNAseq/metadata/new_data_2024/functional_annotation_ENTAP/Cn_EnTAP_2/similarity_search/DIAMOND/blastp_Cn_longest_aa_final_uniprot_sprot.out	No	Yes	|EMBL; AC006300; AAD20701.2; -; Genomic_DNA.|EMBL; CP002685; AEC07698.1; -; Genomic_DNA.|EMBL; AY461616; -; NOT_ANNOTATED_CDS; mRNA.|PIR; A84648; A84648.|RefSeq; NP_565593.1; NM_128098.3.|AlphaFoldDB; Q9SKK8; -.|SMR; Q9SKK8; -.|PaxDb; Q9SKK8; -.|EnsemblPlants; AT2G25410.1; AT2G25410.1; AT2G25410.|GeneID; 817079; -.|Gramene; AT2G25410.1; AT2G25410.1; AT2G25410.|Araport; AT2G25410; -.|TAIR; locus:2…	|-!- CATALYTIC ACTIVITY:| Reaction=S-ubiquitinyl-[E2 ubiquitin-conjugating enzyme]-L-cysteine +| [acceptor protein]-L-lysine = [E2 ubiquitin-conjugating enzyme]-L-| cysteine + N(6)-ubiquitinyl-[acceptor protein]-L-lysine.;| EC=2.3.2.27; Evidence={ECO:0000305};|-!- PATHWAY: Protein modification; protein ubiquitination.|-!- SUBCELLULAR LOCATION: Membrane {ECO:0000305}; Single-pass membrane| protein…	NA	GO:0016567,	GO:0016020,	GO:0016740,GO:0030247,GO:0046872,	4081.Solyc01g095840.1.1	0	310	35493|Streptophyta	KOG0800@1|root,KOG0800@2759|Eukaryota,37HJH@33090|Viridiplantae,3GA88@35493|Streptophyta,44GVB@71274|asterids	RING-H2 finger protein	NA	NA	NA	NA	NA	NA	NA	GO:0006508,GO:0006511,GO:0006807,GO:0008150,GO:0008152,GO:0009056,GO:0009057,GO:0009987,GO:0010498,GO:0016567,GO:0019538,GO:0019941,GO:0030163,GO:0032446,GO:0036211,GO:0043161,GO:0043170,GO:0043412,GO:0043632,GO:0044237,GO:0044238,GO:0044248,GO:0044260,GO:0044265,GO:0051603,GO:0070647,GO:0071704,GO:1901564,GO:1901565,GO:1901575,	NA	GO:0003674,GO:0003824,GO:0004842,GO:0016740,GO:0019787,GO:0061630,GO:0061659,GO:0140096,	GUB_WAK_bind,WAK_assoc,zf-RING_2
Cn_g3669.t1	XP_024992614.1	83.6	953	75	6	1	950	1	875	0	99.9	XP_024992614.1 DEAD-box ATP-dependent RNA helicase 31-like [Cynara cardunculus var. scolymus]	cynara cardunculus var. scolymus	cynara cardunculus var. scolymus;cynara cardunculus subsp. cardunculus;cynara cardunculus;cynara;carduinae;cardueae;carduoideae;asteraceae;asterales;campanulids;asterids;pentapetalae;gunneridae;eudicotyledons;mesangiospermae;magnoliopsida;spermatophyta;euphyllophyta;tracheophyta;embryophyta;streptophytina;streptophyta;viridiplantae;eukaryota;cellular organisms;root	/pbi-acc1/byChoi/Cirsium_nipponicum_dnDNAseq/metadata/new_data_2024/functional_annotation_ENTAP/Cn_EnTAP_2/similarity_search/DIAMOND/blastp_Cn_longest_aa_final_RefSeq.out	No	Yes	NA	NA	NA	NA	NA	NA	29760.VIT_15s0046g01010.t01	0	822	35493|Streptophyta	COG0513@1|root,KOG0342@2759|Eukaryota,37M1G@33090|Viridiplantae,3G7Q1@35493|Streptophyta	Belongs to the DEAD box helicase family	NA	ko:K17679	NA	NA	NA	NA	ko00000,ko01000,ko03029	GO:0006139,GO:0006725,GO:0006807,GO:0008150,GO:0008152,GO:0009987,GO:0010501,GO:0016070,GO:0034641,GO:0043170,GO:0044237,GO:0044238,GO:0046483,GO:0071704,GO:0090304,GO:1901360,	GO:0005575,GO:0005622,GO:0005623,GO:0005634,GO:0005730,GO:0005737,GO:0031974,GO:0031981,GO:0043226,GO:0043227,GO:0043228,GO:0043229,GO:0043231,GO:0043232,GO:0043233,GO:0044422,GO:0044424,GO:0044428,GO:0044446,GO:0044464,GO:0070013,	GO:0003674,GO:0003724,GO:0003824,GO:0004386,GO:0008186,GO:0016462,GO:0016787,GO:0016817,GO:0016818,GO:0016887,GO:0017111,GO:0070035,GO:0140098,	DEAD,Helicase_C
Cn_g5710.t1	XP_024968446.1	84.8	620	79	5	1	611	1	614	0	99.8	XP_024968446.1 E3 ubiquitin-protein ligase RFWD3-like [Cynara cardunculus var. scolymus]	cynara cardunculus var. scolymus	cynara cardunculus var. scolymus;cynara cardunculus subsp. cardunculus;cynara cardunculus;cynara;carduinae;cardueae;carduoideae;asteraceae;asterales;campanulids;asterids;pentapetalae;gunneridae;eudicotyledons;mesangiospermae;magnoliopsida;spermatophyta;euphyllophyta;tracheophyta;embryophyta;streptophytina;streptophyta;viridiplantae;eukaryota;cellular organisms;root	/pbi-acc1/byChoi/Cirsium_nipponicum_dnDNAseq/metadata/new_data_2024/functional_annotation_ENTAP/Cn_EnTAP_2/similarity_search/DIAMOND/blastp_Cn_longest_aa_final_RefSeq.out	No	Yes	NA	NA	NA	NA	NA	NA	29760.VIT_08s0007g04920.t01	0	491	35493|Streptophyta	KOG1645@1|root,KOG1645@2759|Eukaryota,37QVD@33090|Viridiplantae,3GF8W@35493|Streptophyta	E3 ubiquitin-protein ligase	NA	ko:K15691	NA	NA	NA	NA	ko00000,ko01000,ko04121	GO:0000075,GO:0000077,GO:0000278,GO:0000724,GO:0000725,GO:0006139,GO:0006259,GO:0006260,GO:0006261,GO:0006281,GO:0006302,GO:0006310,GO:0006725,GO:0006807,GO:0006950,GO:0006974,GO:0007049,GO:0007093,GO:0007346,GO:0008150,GO:0008152,GO:0009058,GO:0009059,GO:0009314,GO:0009628,GO:0009987,GO:0010212,GO:0010564,GO:0010948,GO:0016567,GO:0019538,GO:0022402,GO:0031297,GO:0031570,GO:0031571,GO:0032446,GO:…	GO:0005575,GO:0005622,GO:0005623,GO:0005634,GO:0005654,GO:0005694,GO:0031974,GO:0031981,GO:0043226,GO:0043227,GO:0043228,GO:0043229,GO:0043231,GO:0043232,GO:0043233,GO:0044422,GO:0044424,GO:0044427,GO:0044428,GO:0044446,GO:0044464,GO:0070013,GO:0090734,	GO:0002039,GO:0003674,GO:0003824,GO:0004842,GO:0005488,GO:0005515,GO:0016740,GO:0019787,GO:0097371,GO:0140096,	zf-RING_2
Cn_g5708.t1	XP_024965847.1	95.3	492	21	1	1	492	1	490	0	99.8	XP_024965847.1 heparan-alpha-glucosaminide N-acetyltransferase-like [Cynara cardunculus var. scolymus]	cynara cardunculus var. scolymus	cynara cardunculus var. scolymus;cynara cardunculus subsp. cardunculus;cynara cardunculus;cynara;carduinae;cardueae;carduoideae;asteraceae;asterales;campanulids;asterids;pentapetalae;gunneridae;eudicotyledons;mesangiospermae;magnoliopsida;spermatophyta;euphyllophyta;tracheophyta;embryophyta;streptophytina;streptophyta;viridiplantae;eukaryota;cellular organisms;root	/pbi-acc1/byChoi/Cirsium_nipponicum_dnDNAseq/metadata/new_data_2024/functional_annotation_ENTAP/Cn_EnTAP_2/similarity_search/DIAMOND/blastp_Cn_longest_aa_final_RefSeq.out	No	Yes	NA	NA	NA	NA	NA	NA	29760.VIT_08s0007g04880.t01	0	769	35493|Streptophyta	COG4299@1|root,KOG4683@2759|Eukaryota,37JP2@33090|Viridiplantae,3GB3K@35493|Streptophyta	Heparan-alpha-glucosaminide N-acetyltransferase-like	NA	ko:K10532	ko00531,ko01100,ko04142,map00531,map01100,map04142	M00078	R07815	NA	ko00000,ko00001,ko00002,ko01000	NA	NA	NA	DUF1624
Cn_g5706.t1	XP_024976641.1	96.7	488	16	0	1	488	1	488	0	99.8	XP_024976641.1 zinc finger protein ZPR1-like isoform X1 [Cynara cardunculus var. scolymus]	cynara cardunculus var. scolymus	cynara cardunculus var. scolymus;cynara cardunculus subsp. cardunculus;cynara cardunculus;cynara;carduinae;cardueae;carduoideae;asteraceae;asterales;campanulids;asterids;pentapetalae;gunneridae;eudicotyledons;mesangiospermae;magnoliopsida;spermatophyta;euphyllophyta;tracheophyta;embryophyta;streptophytina;streptophyta;viridiplantae;eukaryota;cellular organisms;root	/pbi-acc1/byChoi/Cirsium_nipponicum_dnDNAseq/metadata/new_data_2024/functional_annotation_ENTAP/Cn_EnTAP_2/similarity_search/DIAMOND/blastp_Cn_longest_aa_final_RefSeq.out	No	Yes	NA	NA	NA	NA	NA	NA	3694.POPTR_0004s07410.1	0	742	35493|Streptophyta	COG1779@1|root,KOG2703@2759|Eukaryota,37HSI@33090|Viridiplantae,3GB7M@35493|Streptophyta,4JI2I@91835|fabids	Zinc finger protein	NA	ko:K06874	NA	NA	NA	NA	ko00000	GO:0000086,GO:0000278,GO:0006950,GO:0007049,GO:0007154,GO:0008150,GO:0009267,GO:0009605,GO:0009743,GO:0009746,GO:0009749,GO:0009987,GO:0009991,GO:0010033,GO:0022402,GO:0031667,GO:0031668,GO:0031669,GO:0033554,GO:0034284,GO:0042221,GO:0042594,GO:0044770,GO:0044772,GO:0044839,GO:0050896,GO:0051716,GO:0071496,GO:1901700,GO:1903047,	GO:0005575,GO:0005622,GO:0005623,GO:0005634,GO:0005737,GO:0043226,GO:0043227,GO:0043229,GO:0043231,GO:0044424,GO:0044464,	GO:0003674,GO:0005488,GO:0005515,GO:0061770,	zf-ZPR1
Cn_g5705.t1	XP_059446469.1	35.3	116	72	2	1	113	23	138	1.83e-13	96.6	XP_059446469.1 TMV resistance protein N-like [Corylus avellana]	corylus avellana	corylus avellana;corylus;betulaceae;fagales;fabids;rosids;pentapetalae;gunneridae;eudicotyledons;mesangiospermae;magnoliopsida;spermatophyta;euphyllophyta;tracheophyta;embryophyta;streptophytina;streptophyta;viridiplantae;eukaryota;cellular organisms;root	/pbi-acc1/byChoi/Cirsium_nipponicum_dnDNAseq/metadata/new_data_2024/functional_annotation_ENTAP/Cn_EnTAP_2/similarity_search/DIAMOND/blastp_Cn_longest_aa_final_RefSeq.out	No	Yes	NA	NA	NA	NA	NA	NA	4113.PGSC0003DMT400067962	0	82	33090|Viridiplantae	28I92@1|root,2QQJE@2759|Eukaryota,37M5G@33090|Viridiplantae,3GG0S@35493|Streptophyta	TMV resistance protein N-like	NA	ko:K19613	ko04014,map04014	NA	NA	NA	ko00000,ko00001	NA	NA	NA	LRR_3,NB-ARC,TIR
Cn_g5704.t1	XP_024982840.1	84.5	181	15	3	1	170	1	179	3.37e-97	99.4	XP_024982840.1 uncharacterized protein LOC112519093 [Cynara cardunculus var. scolymus]	cynara cardunculus var. scolymus	cynara cardunculus var. scolymus;cynara cardunculus subsp. cardunculus;cynara cardunculus;cynara;carduinae;cardueae;carduoideae;asteraceae;asterales;campanulids;asterids;pentapetalae;gunneridae;eudicotyledons;mesangiospermae;magnoliopsida;spermatophyta;euphyllophyta;tracheophyta;embryophyta;streptophytina;streptophyta;viridiplantae;eukaryota;cellular organisms;root	/pbi-acc1/byChoi/Cirsium_nipponicum_dnDNAseq/metadata/new_data_2024/functional_annotation_ENTAP/Cn_EnTAP_2/similarity_search/DIAMOND/blastp_Cn_longest_aa_final_RefSeq.out	No	No	NA	NA	NA	NA	NA	NA	4113.PGSC0003DMT400083475	0	97.8	35493|Streptophyta	2CYGJ@1|root,2S492@2759|Eukaryota,37WHC@33090|Viridiplantae,3GKFV@35493|Streptophyta,44KVM@71274|asterids	NA	NA	NA	NA	NA	NA	NA	NA	NA	NA	NA	NA
Cn_g5696.t1	NA	NA	NA	NA	NA	NA	NA	NA	NA	NA	NA	NA	NA	NA	NA	NA	NA	NA	NA	NA	NA	NA	NA	4641.GSMUA_AchrUn_randomP01360_001	0	58.2	35493|Streptophyta	2CM79@1|root,2QPIE@2759|Eukaryota,37HN1@33090|Viridiplantae,3GBQQ@35493|Streptophyta,3KX1Z@4447|Liliopsida	Plant protein of unknown function	NA	NA	NA	NA	NA	NA	NA	NA	NA	NA	DUF247
Cn_g140.t1	XP_024979945.1	94.6	701	37	1	1	701	1	700	0	99.9	XP_024979945.1 uncharacterized protein LOC112516923 [Cynara cardunculus var. scolymus]	cynara cardunculus var. scolymus	cynara cardunculus var. scolymus;cynara cardunculus subsp. cardunculus;cynara cardunculus;cynara;carduinae;cardueae;carduoideae;asteraceae;asterales;campanulids;asterids;pentapetalae;gunneridae;eudicotyledons;mesangiospermae;magnoliopsida;spermatophyta;euphyllophyta;tracheophyta;embryophyta;streptophytina;streptophyta;viridiplantae;eukaryota;cellular organisms;root	/pbi-acc1/byChoi/Cirsium_nipponicum_dnDNAseq/metadata/new_data_2024/functional_annotation_ENTAP/Cn_EnTAP_2/similarity_search/DIAMOND/blastp_Cn_longest_aa_final_RefSeq.out	No	No	NA	NA	NA	NA	NA	NA	29760.VIT_17s0000g02250.t01	0	970	35493|Streptophyta	COG2509@1|root,2QSVD@2759|Eukaryota,37KIQ@33090|Viridiplantae,3GA5P@35493|Streptophyta	FAD NAD(P)-binding oxidoreductase family protein	NA	NA	NA	NA	NA	NA	NA	NA	NA	NA	FAD_binding_2,FAD_binding_3,Pyr_redox,Pyr_redox_2
Cn_g16597.t1	XP_024966881.1	95.2	669	25	2	1	669	1	662	0	99.9	XP_024966881.1 acyl-CoA-binding domain-containing protein 4-like isoform X1 [Cynara cardunculus var. scolymus]	cynara cardunculus var. scolymus	cynara cardunculus var. scolymus;cynara cardunculus subsp. cardunculus;cynara cardunculus;cynara;carduinae;cardueae;carduoideae;asteraceae;asterales;campanulids;asterids;pentapetalae;gunneridae;eudicotyledons;mesangiospermae;magnoliopsida;spermatophyta;euphyllophyta;tracheophyta;embryophyta;streptophytina;streptophyta;viridiplantae;eukaryota;cellular organisms;root	/pbi-acc1/byChoi/Cirsium_nipponicum_dnDNAseq/metadata/new_data_2024/functional_annotation_ENTAP/Cn_EnTAP_2/similarity_search/DIAMOND/blastp_Cn_longest_aa_final_RefSeq.out	No	Yes	NA	NA	NA	NA	NA	NA	29760.VIT_14s0060g02410.t01	0	1020	35493|Streptophyta	COG4281@1|root,KOG0379@1|root,KOG0379@2759|Eukaryota,KOG0817@2759|Eukaryota,37P38@33090|Viridiplantae,3G8X2@35493|Streptophyta	acyl-CoA-binding domain-containing protein	NA	NA	NA	NA	NA	NA	NA	GO:0001101,GO:0001666,GO:0006810,GO:0006869,GO:0006950,GO:0008150,GO:0009314,GO:0009416,GO:0009628,GO:0009719,GO:0009723,GO:0009725,GO:0009753,GO:0010033,GO:0010876,GO:0033036,GO:0036293,GO:0042221,GO:0050896,GO:0051179,GO:0051234,GO:0070482,GO:0071702,GO:1901700,	GO:0005575,GO:0005622,GO:0005623,GO:0005634,GO:0005737,GO:0005829,GO:0043226,GO:0043227,GO:0043229,GO:0043231,GO:0044424,GO:0044444,GO:0044464,	GO:0000062,GO:0000166,GO:0003674,GO:0005488,GO:0017076,GO:0030554,GO:0032553,GO:0032555,GO:0032559,GO:0033218,GO:0036094,GO:0043167,GO:0043168,GO:0048037,GO:0050662,GO:0097159,GO:0097367,GO:1901265,GO:1901363,GO:1901567,GO:1901681,	ACBP,Kelch_3,Kelch_4,Kelch_5,Kelch_6
Cn_g16593.t1	XP_024966443.1	80.1	1139	170	19	1	1119	1	1102	0	99.9	XP_024966443.1 uncharacterized protein LOC112506549 isoform X1 [Cynara cardunculus var. scolymus]	cynara cardunculus var. scolymus	cynara cardunculus var. scolymus;cynara cardunculus subsp. cardunculus;cynara cardunculus;cynara;carduinae;cardueae;carduoideae;asteraceae;asterales;campanulids;asterids;pentapetalae;gunneridae;eudicotyledons;mesangiospermae;magnoliopsida;spermatophyta;euphyllophyta;tracheophyta;embryophyta;streptophytina;streptophyta;viridiplantae;eukaryota;cellular organisms;root	/pbi-acc1/byChoi/Cirsium_nipponicum_dnDNAseq/metadata/new_data_2024/functional_annotation_ENTAP/Cn_EnTAP_2/similarity_search/DIAMOND/blastp_Cn_longest_aa_final_RefSeq.out	No	No	NA	NA	NA	NA	NA	NA	3847.GLYMA20G37950.2	0	526	35493|Streptophyta	28IK4@1|root,2QQX0@2759|Eukaryota,37KRN@33090|Viridiplantae,3GC60@35493|Streptophyta,4JDSS@91835|fabids	PWWP domain	NA	ko:K17398	ko00270,ko01100,ko05206,map00270,map01100,map05206	M00035	R04858	RC00003,RC00332	ko00000,ko00001,ko00002,ko01000,ko03032,ko03036	NA	NA	NA	PWWP
Cn_g16592.t1	XP_024026001.1	35.3	255	125	5	3	220	13	264	2.48e-37	98.6	XP_024026001.1 zinc finger CCCH domain-containing protein 30 [Morus notabilis]	morus notabilis	morus notabilis;morus;moreae;moraceae;rosales;fabids;rosids;pentapetalae;gunneridae;eudicotyledons;mesangiospermae;magnoliopsida;spermatophyta;euphyllophyta;tracheophyta;embryophyta;streptophytina;streptophyta;viridiplantae;eukaryota;cellular organisms;root	/pbi-acc1/byChoi/Cirsium_nipponicum_dnDNAseq/metadata/new_data_2024/functional_annotation_ENTAP/Cn_EnTAP_2/similarity_search/DIAMOND/blastp_Cn_longest_aa_final_RefSeq.out	No	Yes	NA	NA	NA	NA	NA	NA	3847.GLYMA11G27130.1	0	226	35493|Streptophyta	KOG1595@1|root,KOG1595@2759|Eukaryota,37R7Z@33090|Viridiplantae,3G9R1@35493|Streptophyta,4JJWX@91835|fabids	zinc finger CCCH domain-containing protein	NA	NA	NA	NA	NA	NA	NA	GO:0006355,GO:0008150,GO:0009889,GO:0010468,GO:0010556,GO:0019219,GO:0019222,GO:0031323,GO:0031326,GO:0050789,GO:0050794,GO:0051171,GO:0051252,GO:0060255,GO:0065007,GO:0080090,GO:1903506,GO:2000112,GO:2001141,	NA	GO:0003674,GO:0003700,GO:0140110,	Ank,Ank_2,Ank_3,Ank_4,zf-CCCH
Cn_g16591.t1	XP_024963072.1	99.1	568	5	0	1	568	1	568	0	99.8	XP_024963072.1 vacuolar protein sorting-associated protein 45 homolog isoform X1 [Cynara cardunculus var. scolymus]	cynara cardunculus var. scolymus	cynara cardunculus var. scolymus;cynara cardunculus subsp. cardunculus;cynara cardunculus;cynara;carduinae;cardueae;carduoideae;asteraceae;asterales;campanulids;asterids;pentapetalae;gunneridae;eudicotyledons;mesangiospermae;magnoliopsida;spermatophyta;euphyllophyta;tracheophyta;embryophyta;streptophytina;streptophyta;viridiplantae;eukaryota;cellular organisms;root	/pbi-acc1/byChoi/Cirsium_nipponicum_dnDNAseq/metadata/new_data_2024/functional_annotation_ENTAP/Cn_EnTAP_2/similarity_search/DIAMOND/blastp_Cn_longest_aa_final_RefSeq.out	No	Yes	NA	NA	NA	NA	NA	NA	4081.Solyc04g064820.2.1	0	993	35493|Streptophyta	COG5158@1|root,KOG1299@2759|Eukaryota,37RC3@33090|Viridiplantae,3GFWN@35493|Streptophyta,44GGP@71274|asterids	Belongs to the STXBP unc-18 SEC1 family	NA	ko:K12479	ko04138,ko04144,map04138,map04144	NA	NA	NA	ko00000,ko00001,ko04131	GO:0006810,GO:0006886,GO:0008104,GO:0008150,GO:0015031,GO:0015833,GO:0033036,GO:0042886,GO:0045184,GO:0046907,GO:0051179,GO:0051234,GO:0051641,GO:0051649,GO:0070727,GO:0071702,GO:0071705,	GO:0000139,GO:0000325,GO:0005575,GO:0005622,GO:0005623,GO:0005737,GO:0005773,GO:0005774,GO:0005794,GO:0005802,GO:0009705,GO:0012505,GO:0016020,GO:0031090,GO:0031984,GO:0032588,GO:0043226,GO:0043227,GO:0043229,GO:0043231,GO:0044422,GO:0044424,GO:0044431,GO:0044437,GO:0044444,GO:0044446,GO:0044464,GO:0098588,GO:0098791,	NA	Sec1
Cn_g16588.t1	XP_021988891.1	81.3	512	79	5	1	503	1	504	1.46e-297	99.8	XP_021988891.1 alpha-1,3-arabinosyltransferase XAT3 [Helianthus annuus]	helianthus annuus	helianthus annuus;helianthus;heliantheae;heliantheae alliance;asteroideae;asteraceae;asterales;campanulids;asterids;pentapetalae;gunneridae;eudicotyledons;mesangiospermae;magnoliopsida;spermatophyta;euphyllophyta;tracheophyta;embryophyta;streptophytina;streptophyta;viridiplantae;eukaryota;cellular organisms;root	/pbi-acc1/byChoi/Cirsium_nipponicum_dnDNAseq/metadata/new_data_2024/functional_annotation_ENTAP/Cn_EnTAP_2/similarity_search/DIAMOND/blastp_Cn_longest_aa_final_RefSeq.out	No	Yes	NA	NA	NA	NA	NA	NA	4081.Solyc10g080010.1.1	0	603	35493|Streptophyta	KOG4698@1|root,KOG4698@2759|Eukaryota,37R1Y@33090|Viridiplantae,3G8G3@35493|Streptophyta,44PZQ@71274|asterids	Protein of unknown function (DUF563)	NA	ko:K18134	ko00514,map00514	NA	R09304,R09676	RC00005,RC00059	ko00000,ko00001,ko01000,ko01003	NA	NA	NA	DUF563
Cn_g16587.t1	XP_024982189.1	95.4	370	17	0	1	370	1	370	6.27e-248	99.2	XP_024982189.1 short integuments 2, mitochondrial isoform X1 [Cynara cardunculus var. scolymus]	cynara cardunculus var. scolymus	cynara cardunculus var. scolymus;cynara cardunculus subsp. cardunculus;cynara cardunculus;cynara;carduinae;cardueae;carduoideae;asteraceae;asterales;campanulids;asterids;pentapetalae;gunneridae;eudicotyledons;mesangiospermae;magnoliopsida;spermatophyta;euphyllophyta;tracheophyta;embryophyta;streptophytina;streptophyta;viridiplantae;eukaryota;cellular organisms;root	/pbi-acc1/byChoi/Cirsium_nipponicum_dnDNAseq/metadata/new_data_2024/functional_annotation_ENTAP/Cn_EnTAP_2/similarity_search/DIAMOND/blastp_Cn_longest_aa_final_RefSeq.out	No	Yes	NA	NA	NA	NA	NA	NA	29760.VIT_08s0007g08770.t01	0	561	35493|Streptophyta	COG1161@1|root,KOG2485@2759|Eukaryota,37I43@33090|Viridiplantae,3G9M7@35493|Streptophyta	Mitochondrial	NA	ko:K19828	NA	NA	NA	NA	ko00000,ko03009,ko03029	GO:0006417,GO:0008150,GO:0009889,GO:0010468,GO:0010556,GO:0010608,GO:0019222,GO:0022613,GO:0031323,GO:0031326,GO:0034248,GO:0042254,GO:0043576,GO:0044057,GO:0044065,GO:0044085,GO:0050789,GO:0050794,GO:0051171,GO:0051239,GO:0051246,GO:0060255,GO:0065007,GO:0070129,GO:0071840,GO:0080090,GO:2000112,	GO:0000313,GO:0005575,GO:0005622,GO:0005623,GO:0005737,GO:0005739,GO:0005740,GO:0005743,GO:0005759,GO:0005761,GO:0005840,GO:0009507,GO:0009536,GO:0016020,GO:0019866,GO:0031090,GO:0031966,GO:0031967,GO:0031974,GO:0031975,GO:0032991,GO:0043226,GO:0043227,GO:0043228,GO:0043229,GO:0043231,GO:0043232,GO:0043233,GO:0044422,GO:0044424,GO:0044429,GO:0044444,GO:0044446,GO:0044464,GO:0070013,GO:0098798,GO:…	GO:0003674,GO:0003824,GO:0003924,GO:0016462,GO:0016787,GO:0016817,GO:0016818,GO:0017111,	MMR_HSR1
Cn_g16581.t1	XP_024982037.1	93	784	55	0	1	784	5	788	0	99.9	XP_024982037.1 neutral ceramidase 2-like isoform X1 [Cynara cardunculus var. scolymus]	cynara cardunculus var. scolymus	cynara cardunculus var. scolymus;cynara cardunculus subsp. cardunculus;cynara cardunculus;cynara;carduinae;cardueae;carduoideae;asteraceae;asterales;campanulids;asterids;pentapetalae;gunneridae;eudicotyledons;mesangiospermae;magnoliopsida;spermatophyta;euphyllophyta;tracheophyta;embryophyta;streptophytina;streptophyta;viridiplantae;eukaryota;cellular organisms;root	/pbi-acc1/byChoi/Cirsium_nipponicum_dnDNAseq/metadata/new_data_2024/functional_annotation_ENTAP/Cn_EnTAP_2/similarity_search/DIAMOND/blastp_Cn_longest_aa_final_RefSeq.out	No	Yes	NA	NA	NA	NA	NA	NA	3694.POPTR_0016s11730.1	0	1186	35493|Streptophyta	KOG2232@1|root,KOG2232@2759|Eukaryota,37MRB@33090|Viridiplantae,3GDA1@35493|Streptophyta,4JTFI@91835|fabids	Neutral/alkaline non-lysosomal ceramidase, C-terminal	NA	ko:K12349	ko00600,ko01100,ko04071,map00600,map01100,map04071	M00099	R01494	RC00064,RC00328	ko00000,ko00001,ko00002,ko01000	NA	GO:0005575,GO:0005622,GO:0005623,GO:0005737,GO:0005783,GO:0005794,GO:0005911,GO:0009506,GO:0012505,GO:0030054,GO:0043226,GO:0043227,GO:0043229,GO:0043231,GO:0044424,GO:0044444,GO:0044464,GO:0055044,	NA	Ceramidase_alk,Ceramidse_alk_C
Cn_g24246.t1	XP_024992357.1	91.8	515	37	2	3	512	2	516	5.08e-301	99.4	XP_024992357.1 FRIGIDA-like protein 4b [Cynara cardunculus var. scolymus]	cynara cardunculus var. scolymus	cynara cardunculus var. scolymus;cynara cardunculus subsp. cardunculus;cynara cardunculus;cynara;carduinae;cardueae;carduoideae;asteraceae;asterales;campanulids;asterids;pentapetalae;gunneridae;eudicotyledons;mesangiospermae;magnoliopsida;spermatophyta;euphyllophyta;tracheophyta;embryophyta;streptophytina;streptophyta;viridiplantae;eukaryota;cellular organisms;root	/pbi-acc1/byChoi/Cirsium_nipponicum_dnDNAseq/metadata/new_data_2024/functional_annotation_ENTAP/Cn_EnTAP_2/similarity_search/DIAMOND/blastp_Cn_longest_aa_final_RefSeq.out	No	Yes	NA	NA	NA	NA	NA	NA	4113.PGSC0003DMT400047832	0	335	35493|Streptophyta	2CMN0@1|root,2QQX8@2759|Eukaryota,37T1Z@33090|Viridiplantae,3GDC5@35493|Streptophyta,44RQ0@71274|asterids	Frigida-like protein	NA	NA	NA	NA	NA	NA	NA	NA	NA	NA	Frigida
Cn_g16725.t1	XP_024971486.1	83.4	271	34	3	1	268	1	263	1.86e-155	99.6	XP_024971486.1 3-oxo-5-alpha-steroid 4-dehydrogenase 2-like [Cynara cardunculus var. scolymus]	cynara cardunculus var. scolymus	cynara cardunculus var. scolymus;cynara cardunculus subsp. cardunculus;cynara cardunculus;cynara;carduinae;cardueae;carduoideae;asteraceae;asterales;campanulids;asterids;pentapetalae;gunneridae;eudicotyledons;mesangiospermae;magnoliopsida;spermatophyta;euphyllophyta;tracheophyta;embryophyta;streptophytina;streptophyta;viridiplantae;eukaryota;cellular organisms;root	/pbi-acc1/byChoi/Cirsium_nipponicum_dnDNAseq/metadata/new_data_2024/functional_annotation_ENTAP/Cn_EnTAP_2/similarity_search/DIAMOND/blastp_Cn_longest_aa_final_RefSeq.out	No	Yes	NA	NA	NA	NA	NA	NA	59689.fgenesh2_kg.6__1584__AT5G16010.1	0	268	35493|Streptophyta	KOG1638@1|root,KOG1638@2759|Eukaryota,37R41@33090|Viridiplantae,3GH47@35493|Streptophyta,3HQJQ@3699|Brassicales	3-oxo-5-alpha-steroid 4-dehydrogenase family protein	NA	ko:K10258,ko:K12343	ko00062,ko00140,ko01040,ko01110,ko01212,map00062,map00140,map01040,map01110,map01212	M00415	R02208,R02497,R07761,R08954,R09449,R10242,R10828	RC00052,RC00120,RC00145	ko00000,ko00001,ko00002,ko01000,ko01004	GO:0000003,GO:0003006,GO:0006629,GO:0006694,GO:0006702,GO:0007154,GO:0007267,GO:0007275,GO:0007548,GO:0008150,GO:0008152,GO:0008202,GO:0008207,GO:0008209,GO:0008406,GO:0008584,GO:0008610,GO:0009058,GO:0009987,GO:0010817,GO:0022414,GO:0023052,GO:0030539,GO:0030540,GO:0032501,GO:0032502,GO:0042180,GO:0042181,GO:0042445,GO:0042446,GO:0042448,GO:0044237,GO:0044238,GO:0044249,GO:0044281,GO:0044283,GO:…	GO:0005575,GO:0005622,GO:0005623,GO:0005737,GO:0005783,GO:0005789,GO:0012505,GO:0016020,GO:0031984,GO:0042175,GO:0043226,GO:0043227,GO:0043229,GO:0043231,GO:0044422,GO:0044424,GO:0044425,GO:0044432,GO:0044444,GO:0044446,GO:0044464,GO:0098827,	GO:0003674,GO:0003824,GO:0003865,GO:0009917,GO:0016229,GO:0016491,GO:0016614,GO:0016616,GO:0016627,GO:0030283,GO:0033764,GO:0033765,	Steroid_dh
Cn_g23024.t1	XP_024970084.1	90.6	213	17	2	4	216	1	210	9.67e-133	97.7	XP_024970084.1 heme-binding protein 2-like [Cynara cardunculus var. scolymus]	cynara cardunculus var. scolymus	cynara cardunculus var. scolymus;cynara cardunculus subsp. cardunculus;cynara cardunculus;cynara;carduinae;cardueae;carduoideae;asteraceae;asterales;campanulids;asterids;pentapetalae;gunneridae;eudicotyledons;mesangiospermae;magnoliopsida;spermatophyta;euphyllophyta;tracheophyta;embryophyta;streptophytina;streptophyta;viridiplantae;eukaryota;cellular organisms;root	/pbi-acc1/byChoi/Cirsium_nipponicum_dnDNAseq/metadata/new_data_2024/functional_annotation_ENTAP/Cn_EnTAP_2/similarity_search/DIAMOND/blastp_Cn_longest_aa_final_RefSeq.out	No	Yes	NA	NA	NA	NA	NA	NA	29760.VIT_17s0000g08830.t01	0	259	35493|Streptophyta	28N4S@1|root,2QVQ0@2759|Eukaryota,37HGX@33090|Viridiplantae,3GBMM@35493|Streptophyta	Heme-binding protein	NA	NA	NA	NA	NA	NA	NA	NA	NA	NA	SOUL
[truncated: 28,436 more rows]

## Sheet: Table S3
Table S3. The species used for phylogentic analysis.
Species	Family	Orders	Reference
Arabidopsis thaliana	Brassicaceae	Brassicales	TAIR10
Vitis vinifera	Vitaceae	Vitales	ASM3070453v1
Coffea canephora	Rubiaceae	Gentianales	ASM3678586v1
Lactuca sativa	Asteraceae	Asterales	Lsat_Salinas_v11
Helianthus annuus	Asteraceae	Asterales	HanXRQr2.0-SUNRISE
Artemisia annua	Asteraceae	Asterales	Aran
Erigeron breviscapus	Asteraceae	Asterales	ASM3409313v1
Cynara cardunculus	Asteraceae	Asterales	CcrdV1.1
Cirsium nipponicum	Asteraceae	Asterales	In this study
Centaurea solstitialis	Asteraceae	Asterales	ASM3016916v1
Carthamus tinctorius	Asteraceae	Asterales	Safflower1

## Sheet: Table S4
Table S4. GO enrichment analysis of expanded gene families
GO.ID	raw.p.value	Term
GO:0045324	0.00037	late endosome to vacuole transport
GO:0009688	0.00095	abscisic acid biosynthetic process
[truncated: 192 more rows]

## Sheet: Table S5
Table S5. GO enrichment analysis of contracted gene families
[truncated: 177 more rows]
